# Supplementary material for: QSTR Modeling to Find Relevant DFT Descriptors Related to the Toxicity of Carbamates
Source: Molecules. 2022 Aug 28;27(17):5530. doi: 10.3390/molecules27175530 (PMC9457808; doi:10.3390/molecules27175530)
Supplement: Supplementary file 1 [file molecules-27-05530-s001.zip]

Archive with 9 entries (9 files):
- Cross-Val.csv
- Full-Data.csv
- Lasso_and_Ridge.R
- Model-Data.csv
- Model-Data2.csv
- Model.R
- OtherMethods.pdf
- Supplementary Materials.pdf
- xgboost_svr.py
