# Supplementary material for: QSTR Modeling to Find Relevant DFT Descriptors Related to the Toxicity of Carbamates
Source: Molecules. 2022 Aug 28;27(17):5530. doi: 10.3390/molecules27175530 (PMC9457808; doi:10.3390/molecules27175530)
Supplement: Supplementary file 1 [file molecules-27-05530-s001.zip › Cross-Val.csv]

Fold	Training	Test	R Squared	RMSE	MAE
1	1, 2, 3, 4, 5, 6, 8, 9, 10, 11, 12, 14, 17, 18, 20, 21, 22, 23, 24, 27, 28, 29, 31, 32, 33, 34, 36, 37, 39, 40, 42, 43, 44, 45, 46, 47, 48, 49, 50, 51, 52, 54, 55, 57, 58, 59, 60, 61, 62, 63, 64, 65, 66, 67, 68, 69, 70, 71, 72, 73, 74, 75, 76, 77, 78, 79, 80, 81, 82, 83, 84, 85, 86, 87, 88, 90, 91, 92, 93, 94, 97, 98, 99, 101, 102, 103, 105, 106, 107, 108, 109, 110, 111, 112, 113, 114, 115, 116, …	7, 13, 15, 16, 19, 25, 26, 30, 35, 38, 41, 53, 56, 89, 95, 96, 100, 104, 118, 120, 128, 129, 130, 131, 138, 143, 145, 147, 149, 150, 158, 159, 164, 166, 167, 169	0.5900	0.4859	0.3968
2	1, 2, 3, 4, 5, 6, 7, 8, 9, 10, 13, 14, 15, 16, 17, 18, 19, 21, 22, 25, 26, 27, 28, 29, 30, 31, 33, 34, 35, 38, 39, 40, 41, 42, 43, 44, 45, 47, 48, 49, 51, 52, 53, 55, 56, 59, 61, 63, 65, 66, 67, 68, 69, 71, 72, 73, 74, 75, 78, 79, 80, 81, 84, 86, 87, 88, 89, 90, 91, 92, 93, 94, 95, 96, 97, 98, 99, 100, 102, 103, 104, 106, 107, 108, 109, 110, 111, 115, 116, 117, 118, 120, 121, 122, 123, 124, 125, …	11, 12, 20, 23, 24, 32, 36, 37, 46, 50, 54, 57, 58, 60, 62, 64, 70, 76, 77, 82, 83, 85, 101, 105, 112, 113, 114, 119, 148, 152, 153, 170, 172, 173, 175	0.5214	0.5819	0.4936
3	1, 2, 3, 4, 5, 7, 9, 11, 12, 13, 15, 16, 17, 18, 19, 20, 22, 23, 24, 25, 26, 27, 29, 30, 31, 32, 33, 34, 35, 36, 37, 38, 40, 41, 44, 45, 46, 47, 49, 50, 53, 54, 56, 57, 58, 59, 60, 61, 62, 63, 64, 65, 67, 68, 69, 70, 71, 73, 74, 76,77, 78, 81, 82, 83, 84, 85, 87, 88, 89, 90, 92, 93, 94, 95, 96, 98, 99, 100, 101, 102, 104, 105, 107, 109, 111, 112, 113, 114, 115, 117, 118, 119, 120, 121, 123, 124, …	6, 8, 10, 14, 21, 28, 39, 42, 43, 48, 51, 52, 55, 66, 72, 75, 79, 80, 86, 91, 97, 103, 106, 108, 110, 116, 122, 135, 137, 157, 160, 161, 163, 165, 174, 176	0.6075	0.5050	0.3535
4	4, 5, 6, 7, 8, 9, 10, 11, 12, 13, 14, 15, 16, 17, 19, 20, 21, 22, 23, 24, 25, 26, 28, 29, 30, 32, 33, 35, 36, 37, 38, 39, 41, 42, 43, 45, 46, 48, 49, 50, 51, 52, 53, 54, 55, 56, 57, 58, 60, 61, 62, 64, 66, 67, 70, 72, 73, 74, 75, 76, 77, 78, 79, 80, 82, 83, 85, 86, 87, 88, 89, 91, 92, 94, 95, 96, 97, 98, 99, 100, 101, 103, 104, 105, 106, 107, 108, 110, 111, 112, 113, 114, 115, 116, 118, 119, 120,…	1, 2, 3, 18, 27, 31, 34, 40, 44, 47, 59, 63, 65, 68, 69, 71, 81, 84, 90, 93, 102, 109, 117, 121, 124, 127, 133, 134, 139, 141, 151, 156, 168, 171, 177	0.7436	0.4709	0.3818
5	1, 2, 3, 6, 7, 8, 10, 11, 12, 13, 14, 15, 16, 18, 19, 20, 21, 23, 24, 25, 26, 27, 28, 30, 31, 32, 34, 35, 36, 37, 38, 39, 40, 41, 42, 43, 44, 46, 47, 48, 50, 51, 52, 53, 54, 55, 56, 57, 58, 59, 60, 62, 63, 64, 65, 66, 68, 69, 70, 71, 72, 75, 76, 77, 79, 80, 81, 82, 83, 84, 85, 86, 89, 90, 91, 93, 95, 96, 97, 100, 101, 102, 103, 104, 105, 106, 108, 109, 110, 112, 113, 114, 116, 117, 118, 119, 120,…	4 5 9 17 22 29 33 45 49 61 67 73 74 78 87 88 92 94 98 99 107 111 115 123 125 126 132 136 140 142 144 146 154 155 162 178	0.7587	0.3835	0.3187
