# Supplementary material for: QSTR Modeling to Find Relevant DFT Descriptors Related to the Toxicity of Carbamates
Source: Molecules. 2022 Aug 28;27(17):5530. doi: 10.3390/molecules27175530 (PMC9457808; doi:10.3390/molecules27175530)
Supplement: Supplementary file 1 [file molecules-27-05530-s001.zip › Full-Data.csv]

ID (10-digits)	Name	Category	Reference (Library Format)	smiles	tox/(mg/kg)	Log(1/C)+log(mmol/kg)	C/(mmol/kg)	logP	Volume/(Ang**3)	W/(g/mol)	Vertical_IP/(eV)	Vertical_EA/(eV)	Mulliken_electronegativity/(eV)	Chemical_potential/(eV)	Mu^-	Mu^+	Hardness/(eV)	Softness/(eV^-1)	Electrophilicity_index/(eV)	w-	w+	Nucleophilicity_index(eV)	C_q(N)	C_q(N+1)	C_q(N-1)	C_f-	C_f+	C_f0	C_CDD	C_Elphy	C_Nuphy	C_s-	C_s+	C_s0	C_s+/s-	C_s-/s+	C_mu- (w<0)	C_mu+ (w>0)	C_mu0 (w=0)	CDur_tao (w=-1)	CDur_tao (w=1)	CDur_tao (w=0)	C_Df	O_q(N)	O_q(N+1)	O_q(N-1)	O_f-	O_f+	O_f0
50077	0000050077-HHC	HHC	{'t': 'Cancer Research', 'v': '20', 'p': '1354', 'y': '1960', 'i': '13735271'}	CO[C@]12[C@H]3N[C@H]3CN1C4=C([C@H]2COC(=O)N)C(=O)C(=C(C)C4=O)N	30	1.047054094	0.089731702	-0.87	280.5	334.33	-1.243	-7.1313	-4.1871	4.1871	2.715075	5.659225	5.8883	0.1698	1.4887	1.251911801	5.439061801	4.0951	0.1839	0.1959	0.1808	-0.0032	-0.0119	-0.0076	-0.0088	-0.01776	-0.01299	-0.0147	-0.0551	-0.0349	3.7602	0.2659	-0.0039776	-0.08486247	-0.044420035	-0.081236719	-0.080533021	-0.08088487	-0.0087	-0.2991	-0.2531	-0.3166	-0.0175	-0.046	-0.0318
50191	0000050191-HHC	HHC	{'t': '"Psychotropic Drugs and Related Compounds," 2nd ed., Usdin, E., and D.H. Efron, Washington, DC, 1972', 'v': '-', 'p': '394', 'y': '1972'}	CCC(O)(COC(=O)N)c1ccccc1	607	-0.462536715	2.900926433	1.7	197.99	209.2435	0.4598	-8.335	-3.9376	3.9376	1.7389	6.1363	8.7948	0.1137	0.8815	0.343813755	4.281413755	2.9751	0.187	0.2108	0.15	-0.037	-0.0237	-0.0304	0.0132	-0.02092	-0.11	-0.1144	-0.0734	-0.0939	0.642	1.5575	0.0170126	-0.1975395	-0.09026345	-0.213125329	-0.215978871	-0.2145521	0.0133	-0.2867	-0.237	-0.3179	-0.0312	-0.0496	-0.0404
51796	0000051796-HHC	HHC	{'t': 'Cancer Letters ', 'v': '57', 'p': '37', 'y': '1991', 'i': '1673871'}	CCOC(=O)N	1809	-1.307593521	20.30455713	0.17	85.25	89.0933	0.9369	-9.7517	-4.4074	4.4074	1.73525	7.07955	10.6886	0.0936	0.9087	0.28171066	4.68911066	2.7734	0.1801	0.2398	0.1119	-0.0682	-0.0597	-0.0639	0.0085	-0.05424	-0.18913	-0.1736	-0.152	-0.1628	0.8753	1.1424	0.06389658	-0.58217649	-0.259139955	-0.643327259	-0.648818881	-0.64607307	0.0085	-0.2973	-0.1737	-0.345	-0.0477	-0.1236	-0.0856
57476	0000057476-HCC	HCC	{'t': 'United States Patent Document', 'v': '#5302593'}	CNC(=O)Oc1ccc2N(C)[C@H]3N(C)CC[C@@]3(C)c2c1	4.5	1.786672567	0.016342836	1.94	261.48	275.35	0.7491	-6.561	-2.9059	2.9059	1.078425	4.733475	7.3101	0.1368	0.5776	0.159095017	3.065045017	4.73	0.1845	0.1948	0.1616	-0.0229	-0.0103	-0.0166	0.0126	-0.00598	-0.10837	-0.0853	-0.0385	-0.0619	0.4516	2.2143	0.01715439	-0.0675783	-0.025211955	-0.084198874	-0.085266506	-0.08473269	0.0126	-0.279	-0.2592	-0.2998	-0.0208	-0.0198	-0.0203
63252	0000063252-HCC	HCC	{'t': 'Toxicology and Applied Pharmacology', 'v': '11', 'p': '546', 'y': '1967', 'i': '5586363'}	CNC(=O)Oc1cccc2ccccc12	230	-0.058048058	1.143004811	2.48	184.97	201.224	0.0562	-7.4922	-3.718	3.718	1.8309	5.6051	7.5483	0.1325	0.9157	0.444093425	4.162093425	3.8519	0.1899	0.2034	0.1755	-0.0144	-0.0136	-0.014	0.0008	-0.01243	-0.05546	-0.0519	-0.0489	-0.0504	0.9426	1.0609	0.00080928	-0.10189392	-0.05054232	-0.102662119	-0.102744281	-0.1027032	0.0008	-0.2684	-0.236	-0.293	-0.0246	-0.0324	-0.0285
64006	0000064006-HCC	HCC	{'t': 'Journal of Agricultural and Food Chemistry', 'v': '13', 'p': '220', 'y': '1965'}	CNC(=O)Oc1cccc(c1)C(C)C	16	1.08198716	0.082796664	2.81	190.93	193.2445	0.6293	-7.9928	-3.6817	3.6817	1.526225	5.837275	8.6221	0.116	0.7861	0.270161881	3.951911881	3.4171	0.1875	0.2132	0.1623	-0.0252	-0.0257	-0.0254	-0.0005	-0.02017	-0.08598	-0.0794	-0.081	-0.0802	1.0199	0.9805	0.01585836	-0.20541496	-0.0947783	-0.221328638	-0.221218002	-0.22127332	-0.0005	-0.2728	-0.2163	-0.2962	-0.0234	-0.0565	-0.0399
87478	0000087478-CCC	CCC	{'t': 'Agricultural Research Service, USDA Information Memorandum', 'v': '20', 'p': '17', 'y': '1966'}	CN(C)C(=O)Oc1cc(C)nn1c2ccccc2	62	0.597271333	0.252771827	1.96	227.1	245.2805	0.3174	-7.5049	-3.5938	3.5938	1.638175	5.549325	7.8223	0.1278	0.8255	0.343072668	3.936822668	3.7307	0.1946	0.2106	0.1775	-0.0171	-0.016	-0.0165	0.001	-0.01323	-0.06366	-0.0594	-0.0557	-0.0575	0.9389	1.0651	0.00542754	-0.1200784	-0.05732543	-0.125436912	-0.125574968	-0.12550594	0.0011	-0.2575	-0.2197	-0.2843	-0.0267	-0.0379	-0.0323
101213	0000101213-HCC	HCC	{'t': 'Archives of Environmental Health', 'v': '19', 'p': '621', 'y': '1969', 'i': '5350433'}	CC(C)OC(=O)Nc1cccc(Cl)c1	1200	-0.749451924	5.616321029	3.04	187.9	213.663	0.4768	-7.9863	-3.7548	3.7548	1.638975	5.870525	8.463	0.1182	0.8329	0.317406039	4.072156039	3.478	0.1959	0.2218	0.1622	-0.0336	-0.026	-0.0298	0.0077	-0.02163	-0.11697	-0.1081	-0.0835	-0.0958	0.772	1.2953	0.01602048	-0.2076438	-0.09581166	-0.222814356	-0.224514204	-0.22366428	0.0076	-0.25	-0.1976	-0.2853	-0.0354	-0.0524	-0.0439
101279	0000101279-HCC	HCC	{'t': '"Toxicometric Parameters of Industrial Toxic Chemicals Under Single Exposure," Izmerov, N.F., et al., Moscow, Centre of International Projects, GKNT, 1982', 'v': '-', 'p': '35', 'y': '1982'}	ClCC#CCOC(=O)Nc1cccc(Cl)c1	527	-0.310017394	2.041819722	3.73	207.23	258.1031	0.5004	-7.9858	-3.7427	3.7427	1.62115	5.86425	8.4863	0.1178	0.8253	0.309694247	4.052394247	3.2937	0.1966	0.2192	0.1357	-0.0609	-0.0227	-0.0418	0.0382	-0.0187	-0.20052	-0.1952	-0.0727	-0.1339	0.3722	2.6864	0.03047436	-0.18127766	-0.07540165	-0.207707556	-0.215796484	-0.21175202	0.0382	-0.2482	-0.2025	-0.3082	-0.06	-0.0457	-0.0529
114261	0000114261-HCC	HCC	{'t': 'Yakkyoku. Pharmacy', 'v': '37', 'p': '1621', 'y': '1986'}	CNC(=O)Oc1ccccc1OC(C)C	41	0.707868119	0.19594396	1.67	199.91	209.2435	0.6563	-7.6126	-3.4781	3.4781	1.410925	5.545375	8.2689	0.1209	0.7315	0.240746575	3.718896575	3.8837	0.1844	0.2018	0.1715	-0.0129	-0.0174	-0.0152	-0.0045	-0.01272	-0.05022	-0.0426	-0.0572	-0.0499	1.3448	0.7436	0.00846627	-0.13245924	-0.061996485	-0.141242592	-0.140608428	-0.14092551	-0.0045	-0.2773	-0.2369	-0.297	-0.0196	-0.0405	-0.0301
119380	0000119380-CCC	CCC	{'t': 'Proceedings of the European Society of Toxicology', 'v': '17', 'p': '351', 'y': '1976'}	CC(C)n1nc(C)cc1OC(=O)N(C)C	10.8	1.291400304	0.051121042	1.42	205.64	211.2633	0.586	-7.6659	-3.54	3.54	1.476975	5.602925	8.2519	0.1212	0.7593	0.264357924	3.804307924	3.8601	0.1933	0.2151	0.1715	-0.0217	-0.0218	-0.0218	-0.0001	-0.01658	-0.08387	-0.0716	-0.072	-0.0718	1.005	0.995	0.0127162	-0.16711662	-0.07720021	-0.179841812	-0.179823828	-0.17983282	-1.00E-04	-0.2585	-0.211	-0.2848	-0.0262	-0.0475	-0.0369
122156	0000122156-CCC	CCC	{'t': 'World Review of Pest Control', 'v': '9', 'p': '119', 'y': '1970'}	CN(C)C(=O)OC1=CC(=O)CC(C)(C)C1	120	0.245633974	0.568023137	1.74	205.3	211.259	-0.0255	-8.0167	-4.0211	4.0211	2.0233	6.0189	7.9912	0.1251	1.0117	0.512281371	4.533381371	3.7618	0.1914	0.2201	0.1695	-0.0219	-0.0287	-0.0253	-0.0068	-0.029	-0.08242	-0.0746	-0.0976	-0.0861	1.3085	0.7642	-0.00055845	-0.23007929	-0.11531887	-0.230301211	-0.228740469	-0.22952084	-0.0068	-0.2651	-0.193	-0.2965	-0.0314	-0.0722	-0.0518
122429	0000122429-HCC	HCC	{'t': 'Residue Reviews', 'v': '10', 'p': '97', 'y': '1965', 'i': '4865270'}	CC(C)OC(=O)Nc1ccccc1	1000	-0.746619101	5.579806012	2.38	174.36	179.2177	0.6462	-7.8717	-3.6128	3.6128	1.483275	5.742225	8.5179	0.1174	0.7662	0.258291918	3.871041918	3.6988	0.1937	0.2225	0.1665	-0.0272	-0.0288	-0.028	-0.0016	-0.02203	-0.10047	-0.0868	-0.0919	-0.0893	1.0586	0.9447	0.01757664	-0.22670496	-0.10456416	-0.244477025	-0.244086175	-0.2442816	-0.0016	-0.2549	-0.1961	-0.2848	-0.03	-0.0588	-0.0444
126523	0000126523-HHC	HHC	{'t': 'Journal of the American Pharmaceutical Association, Scientific Edition', 'v': '45', 'p': '40', 'y': '1956'}	NC(=O)OC1(CCCCC1)C#C	331	-0.296573539	1.979582195	1.71	163.82	167.207	0.7613	-8.643	-3.9409	3.9409	1.589775	6.291925	9.4043	0.1063	0.8257	0.268747759	4.209597759	3.0137	0.1862	0.2272	0.1506	-0.0355	-0.0411	-0.0383	-0.0055	-0.0339	-0.10706	-0.1028	-0.1188	-0.1108	1.1556	0.8653	0.02702615	-0.3552273	-0.164100575	-0.38332376	-0.38118314	-0.38225345	-0.0056	-0.2752	-0.1307	-0.3025	-0.0272	-0.1445	-0.0859
315184	0000315184-HCC	HCC	{'t': 'Journal of Economic Entomology', 'v': '62', 'p': '1307', 'y': '1969', 'i': '5377043'}	CNC(=O)Oc1cc(C)c(N(C)C)c(C)c1	14	1.200784466	0.062981868	2.17	220	222.2862	0.6798	-6.9881	-3.1542	3.1542	1.237175	5.071125	7.6679	0.1304	0.6487	0.199611625	3.353761625	4.5508	0.1866	0.2007	0.1641	-0.0226	-0.014	-0.0183	0.0085	-0.0091	-0.10272	-0.0801	-0.0498	-0.065	0.6217	1.6084	0.01536348	-0.0978334	-0.04123496	-0.112710133	-0.113683627	-0.11319688	0.0086	-0.2743	-0.2464	-0.2997	-0.0253	-0.028	-0.0266
330643	0000330643-HCC	HCC	{'t': 'Toxicology and Applied Pharmacology', 'v': '14', 'p': '515', 'y': '1969', 'i': '5787520'}	CNC(=O)Oc1cc(cc(c1)C(C)C)C(C)C	200	0.070637887	0.849888813	4.27	240.88	235.3249	0.592	-7.8755	-3.6418	3.6418	1.524875	5.758625	8.4675	0.1181	0.7831	0.274608062	3.916358062	3.4735	0.1871	0.2113	0.1642	-0.023	-0.0241	-0.0235	-0.0011	-0.01888	-0.07975	-0.0738	-0.0775	-0.0756	1.0499	0.9525	0.013616	-0.18979955	-0.088091775	-0.203527429	-0.203303671	-0.20341555	-0.0011	-0.2731	-0.2193	-0.294	-0.0209	-0.0539	-0.0374
532036	0000532036-HHC	HHC	{'t': 'Journal of Pharmacology and Experimental Therapeutics', 'v': '129', 'p': '75', 'y': '1960', 'i': '14439356'}	COc1ccccc1OCC(O)COC(=O)N	1320	-0.738121911	5.471695376	0.45	216.28	241.2415	0.5193	-7.2944	-3.3876	3.3876	1.434125	5.340975	7.8137	0.128	0.7343	0.263219028	3.650769028	4.2565	0.1924	0.2026	0.1506	-0.0417	-0.0102	-0.026	0.0315	-0.0075	-0.17763	-0.1453	-0.0356	-0.0905	0.2449	4.0837	0.02165481	-0.07440288	-0.026374035	-0.094544781	-0.097570599	-0.09605769	0.0315	-0.2709	-0.247	-0.3004	-0.0294	-0.024	-0.0267
533062	0000533062-HHC	HHC	{'t': 'Journal of Pharmacology and Experimental Therapeutics', 'v': '129', 'p': '75', 'y': '1960', 'i': '14439356'}	Cc1ccccc1OCC(O)COC(=O)N	1050	-0.668539924	4.6616528	1.24	207.29	225.242	0.4716	-7.6291	-3.5787	3.5787	1.553575	5.603925	8.1007	0.1234	0.7905	0.297948977	3.876698977	3.9254	0.1928	0.2065	0.1416	-0.0512	-0.0137	-0.0324	0.0374	-0.01085	-0.20082	-0.1719	-0.0461	-0.109	0.2682	3.7283	0.02414592	-0.10451867	-0.040186375	-0.126252129	-0.131077051	-0.12866459	0.0375	-0.2691	-0.2369	-0.3038	-0.0347	-0.0322	-0.0334
541957	0000541957-HHC	HHC	{'t': 'Toxicology and Applied Pharmacology', 'v': '1', 'p': '150', 'y': '1959'}	CCCC(C)OC(=O)N	421	-0.506434334	3.209477488	1.37	135.44	131.174	0.8395	-9.3486	-4.2545	4.2545	1.707525	6.801575	10.1881	0.0982	0.8883	0.286181096	4.540731096	2.7802	0.1838	0.2366	0.1389	-0.0449	-0.0528	-0.0488	-0.0079	-0.04687	-0.12485	-0.1199	-0.1409	-0.1304	1.1748	0.8512	0.03769355	-0.49360608	-0.227956265	-0.533398264	-0.529200996	-0.53129963	-0.0079	-0.2918	-0.1433	-0.3304	-0.0386	-0.1486	-0.0936
598550	0000598550-HHC	HHC	{'t': 'National Toxicology Program Technical Report Series', 'v': 'NTP-TR-328', 'p': '1987'}	COC(=O)N	2500	-1.522493841	33.30380396	-0.43	68.45	75.0665	1.0156	-9.9635	-4.474	4.474	1.729175	7.218725	10.9792	0.0911	0.9116	0.272339826	4.746289826	2.6884	0.181	0.2615	0.0864	-0.0946	-0.0805	-0.0875	0.0141	-0.07336	-0.25431	-0.2344	-0.1995	-0.217	0.8508	1.1754	0.09607576	-0.80206175	-0.352992995	-0.891805641	-0.904469379	-0.89813751	0.0141	-0.2957	-0.0894	-0.3559	-0.0602	-0.2062	-0.1332
627123	0000627123-HHC	HHC	{'t': 'Cancer Letters ', 'v': '57', 'p': '37', 'y': '1991', 'i': '1673871'}	CCCOC(=O)N	1877	-1.260120947	18.202077	0.68	102.06	103.1201	1.2328	-9.5645	-4.1659	4.1659	1.466525	6.865175	10.7974	0.0926	0.8036	0.199188276	4.365038276	2.7872	0.1802	0.2444	0.167	-0.0131	-0.0643	-0.0387	-0.0511	-0.05164	-0.03663	-0.0331	-0.1619	-0.0975	4.889	0.2045	0.01614968	-0.61499735	-0.299423835	-0.647304394	-0.614989666	-0.63114703	-0.0512	-0.2975	-0.1297	-0.3155	-0.018	-0.1678	-0.0929
644644	0000644644-CCC	CCC	{'t': 'Pharmaceutical Journal', 'v': '185', 'p': '361', 'y': '1960'}	CN(C)C(=O)Oc1cc(C)n(n1)C(=O)N(C)C	25	0.982743272	0.104053508	0.58	220.58	240.261	0.8235	-7.8434	-3.51	3.51	1.343225	5.676675	8.6668	0.1154	0.7107	0.20817748	3.71812748	3.2652	0.1882	0.2151	0.1738	-0.0144	-0.0269	-0.0207	-0.0126	-0.01915	-0.04691	-0.0451	-0.0846	-0.0648	1.8752	0.5333	0.0118584	-0.21098746	-0.09956453	-0.224238647	-0.221453073	-0.22284586	-0.0125	-0.2812	-0.2142	-0.2996	-0.0183	-0.067	-0.0427
671045	0000671045-HCC	HCC	{'t': 'World Review of Pest Control', 'v': '9', 'p': '119', 'y': '1970'}	CNC(=O)Oc1cc(C)c(C)cc1Cl	30	0.852607661	0.140408157	2.75	187.63	213.6628	0.5734	-7.8294	-3.628	3.628	1.5273	5.7287	8.4029	0.119	0.7832	0.277603333	3.905603333	3.5169	0.1896	0.2103	0.1703	-0.0193	-0.0207	-0.02	-0.0014	-0.01618	-0.06789	-0.0625	-0.0669	-0.0647	1.0701	0.9345	0.01106662	-0.16206858	-0.07550098	-0.173256395	-0.173014005	-0.1731352	-0.0014	-0.2709	-0.2206	-0.2936	-0.0227	-0.0503	-0.0365
673198	0000673198-HCC	HCC	{'t': 'Agricultural Research Service, USDA Information Memorandum', 'v': '20', 'p': '7', 'y': '1966'}	CCC(C)c1cccc(OC(=O)NC)c1	10	1.316538543	0.048246016	3.15	207.73	207.271	0.6816	-7.9548	-3.6366	3.6366	1.4775	5.7957	8.6364	0.1158	0.7656	0.25276808	3.88936808	3.4241	0.1874	0.2123	0.1609	-0.0264	-0.0249	-0.0257	0.0016	-0.01905	-0.09056	-0.0833	-0.0784	-0.0809	0.9405	1.0633	0.01799424	-0.19807452	-0.09004014	-0.215906708	-0.216230812	-0.21606876	0.0015	-0.2729	-0.218	-0.3033	-0.0304	-0.0549	-0.0427
673314	0000673314-HHC	HHC	{'t': 'Arzneimittel-Forschung. Drug Research', 'v': '13', 'p': '856', 'y': '1963', 'i': '14198717'}	NC(=O)OCCCc1ccccc1	1110	-0.791942079	6.193584674	2.12	173.71	179.2177	0.5227	-8.256	-3.8666	3.8666	1.671975	6.061325	8.7787	0.1139	0.8515	0.318441273	4.185091273	3.0309	0.1805	0.2177	0.1369	-0.0436	-0.0372	-0.0404	0.0064	-0.03168	-0.13223	-0.1352	-0.1153	-0.1253	0.8529	1.1725	0.02278972	-0.3071232	-0.14216674	-0.328857199	-0.330968641	-0.32991292	0.0064	-0.2966	-0.1841	-0.3316	-0.035	-0.1125	-0.0737
709900	0000709900-HHC	HHC	{'t': 'Arzneimittel-Forschung. Drug Research', 'v': '13', 'p': '856', 'y': '1963', 'i': '14198717'}	CC(Cc1ccccc1)OC(=O)N	1100	-0.788011059	6.137776339	1.74	173.49	179.218	0.6008	-8.4018	-3.9005	3.9005	1.64985	6.15115	9.0025	0.1111	0.845	0.302357655	4.202857655	3.0288	0.186	0.2174	0.1613	-0.0247	-0.0314	-0.028	-0.0067	-0.02651	-0.07483	-0.0747	-0.0948	-0.0847	1.2696	0.7876	0.01483976	-0.26381652	-0.12448838	-0.279589779	-0.277722781	-0.27865628	-0.0067	-0.2891	-0.1773	-0.3187	-0.0295	-0.1118	-0.0707
801525	0000801525-HHC	HHC	{'t': '"Compounds Available for Fundamental Research, Volume II-6, Antibiotics, A Program of Upjohn Company Research Laboratory." ', 'v': '2(6)', 'p': '-', 'y': '1971'}	CO[C@@]12[C@H](COC(=O)N)C3=C(N1C[C@H]4[C@@H]2N4C)C(=O)C(=C(N)C3=O)C	68	0.709515629	0.195202048	-0.63	297.44	348.357	-1.2489	-7.1097	-4.1793	4.1793	2.7141	5.6445	5.8607	0.1706	1.4901	1.256882816	5.436182816	4.0996	0.1843	0.1939	0.1814	-0.0029	-0.0096	-0.0063	-0.0067	-0.01431	-0.01194	-0.0135	-0.0446	-0.0291	3.2952	0.3035	-0.00362181	-0.06825312	-0.035937465	-0.064847825	-0.064414795	-0.06463131	-0.0067	-0.2991	-0.2607	-0.316	-0.017	-0.0384	-0.0277
886748	0000886748-HHC	HHC	{'t': 'Oyo Yakuri. Pharmacometrics', 'v': '13', 'p': '659', 'y': '1977'}	NC(=O)OCC(O)COc1ccc(Cl)cc1	744	-0.481237074	3.028566218	1.51	204.27	245.6608	0.2534	-7.7613	-3.7539	3.7539	1.750275	5.757625	8.0147	0.1248	0.8791	0.382230473	4.136180473	3.7359	0.1931	0.2076	0.148	-0.0451	-0.0145	-0.0298	0.0306	-0.01272	-0.16845	-0.1531	-0.0491	-0.1011	0.3208	3.1174	0.01142834	-0.11253885	-0.050555255	-0.122070492	-0.125863888	-0.12396719	0.0306	-0.2686	-0.2368	-0.2996	-0.031	-0.0318	-0.0314
1016462	0001016462-CCC	CCC	{'t': 'Agricultural Research Service, USDA Information Memorandum', 'v': '20', 'p': '14', 'y': '1966'}	CN(C)C(=O)Oc1cccc2sccc12	34	0.813461283	0.153652177	2.48	192.62	221.279	0.3171	-7.5151	-3.599	3.599	1.64095	5.55705	7.8322	0.1277	0.8269	0.343800835	3.942800835	3.7722	0.1865	0.2045	0.1796	-0.007	-0.0179	-0.0125	-0.011	-0.01483	-0.02629	-0.0242	-0.0623	-0.0433	2.5734	0.3886	0.0022197	-0.13452029	-0.066150295	-0.137485223	-0.135994757	-0.13673999	-0.0109	-0.2764	-0.2283	-0.2912	-0.0148	-0.0481	-0.0314
1020355	0001020355-HCC	HCC	{'t': 'Archiv fuer Toxikologie', 'v': '27', 'p': '311', 'y': '1971'}	CCC(C)c1cc(OC(=O)NC)ccc1C	35	0.800909445	0.158157778	3.08	224.29	221.298	0.6192	-7.7125	-3.5467	3.5467	1.463725	5.629575	8.3317	0.12	0.7549	0.257149306	3.803799306	3.6398	0.1871	0.209	0.1704	-0.0167	-0.0218	-0.0193	-0.0051	-0.01648	-0.06082	-0.0546	-0.0713	-0.0629	1.3066	0.7653	0.01034064	-0.1681325	-0.07889593	-0.178928247	-0.178018033	-0.17847314	-0.0051	-0.274	-0.2273	-0.2944	-0.0204	-0.0467	-0.0336
1079330	0001079330-HCC	HCC	{'t': 'Toxicology and Applied Pharmacology', 'v': '11', 'p': '546', 'y': '1967', 'i': '5586363'}	CNC(=O)Oc1cccc2sccc12	70	0.4714009	0.337752911	2.24	175.68	207.2521	0.3015	-7.6268	-3.6626	3.6626	1.680575	5.644725	7.9283	0.1261	0.846	0.356234291	4.018884291	3.7563	0.1861	0.2023	0.1739	-0.0122	-0.0162	-0.0142	-0.0041	-0.01373	-0.04565	-0.0417	-0.0557	-0.0487	1.3348	0.7492	0.0036783	-0.12355416	-0.05993793	-0.127486925	-0.126977995	-0.12723246	-0.004	-0.2736	-0.2316	-0.2941	-0.0204	-0.042	-0.0312
1124545	0001124545-HHC	HHC	{'t': 'Personal Communication from J.V. Marhold, VUOS, 539-18, Pardubice, Czechoslavakia, Mar. 29, 1977', 'v': '29MAR1977'}	NC(=O)OC1CCCCC1	2200	-1.186525157	15.36473793	1.48	141.89	143.185	0.9977	-9.0666	-4.0345	4.0345	1.518375	6.550525	10.0643	0.0994	0.8086	0.229073323	4.263523323	2.8181	0.1832	0.23	0.1751	-0.0081	-0.0468	-0.0275	-0.0387	-0.03787	-0.02284	-0.0219	-0.1266	-0.0743	5.7785	0.1731	0.00808137	-0.42431688	-0.208117755	-0.440765156	-0.424031344	-0.43239825	-0.0387	-0.292	-0.1638	-0.305	-0.013	-0.1281	-0.0706
1129415	0001129415-HCC	HCC	{'t': 'Farm Chemicals Handbook', 'v': '-', 'p': 'C212', 'y': '1991'}	CNC(=O)Oc1cccc(C)c1	268	-0.210148675	1.622365397	1.74	157.54	165.1909	0.6612	-8.0893	-3.714	3.714	1.526425	5.901675	8.7505	0.1143	0.7882	0.266267445	3.980317445	3.3987	0.1877	0.2135	0.1606	-0.0271	-0.0258	-0.0264	0.0012	-0.02035	-0.09198	-0.0842	-0.0803	-0.0822	0.954	1.0482	0.01791852	-0.20870394	-0.09539271	-0.226475155	-0.226769765	-0.22662246	0.0013	-0.2716	-0.2202	-0.2965	-0.0248	-0.0514	-0.0381
1563662	0001563662-HCC	HCC	{'t': 'Pesticide Science', 'v': '1', 'p': '117', 'y': '1970'}	CNC(=O)Oc1cccc2CC(C)(C)Oc12	5	1.645922108	0.02259841	1.93	205.54	221.2545	0.6144	-7.4239	-3.4047	3.4047	1.395175	5.414325	8.0383	0.1244	0.7211	0.242154844	3.646904844	4.0734	0.1853	0.2002	0.1711	-0.0141	-0.0149	-0.0145	-0.0008	-0.01074	-0.05759	-0.0479	-0.0504	-0.0491	1.0535	0.9493	0.00866304	-0.11061611	-0.050976535	-0.119326862	-0.119231438	-0.11927915	-0.0008	-0.2775	-0.2446	-0.2962	-0.0187	-0.0329	-0.0258
1563673	0001563673-HCC	HCC	{'t': 'Journal of Agricultural and Food Chemistry', 'v': '20', 'p': '923', 'y': '1972', 'i': '5076351'}	CNC(=O)Oc1cccc2CC(C)Oc12	43	0.68297998	0.207500917	1.48	189.31	207.228	0.6808	-7.4983	-3.4088	3.4088	1.363975	5.453525	8.1791	0.1223	0.7103	0.227461188	3.636211188	4.0307	0.1853	0.2013	0.1731	-0.0122	-0.016	-0.0141	-0.0038	-0.01138	-0.04917	-0.0406	-0.0533	-0.0469	1.3135	0.7613	0.00830576	-0.1199728	-0.05583352	-0.128522289	-0.128034831	-0.12827856	-0.0038	-0.2775	-0.2422	-0.2977	-0.0202	-0.0353	-0.0277
1616882	0001616882-HHC	HHC	{'t': 'Union Carbide Data Sheet', 'v': '5/19/1966'}	COCCOC(=O)N	11000	-1.965411282	92.34455264	-0.41	111.04	119.1191	0.8514	-8.8255	-3.987	3.987	1.567825	6.406275	9.6769	0.1033	0.8214	0.254014739	4.241064739	3.0652	0.1835	0.2331	0.1325	-0.051	-0.0496	-0.0503	0.0013	-0.04075	-0.15617	-0.1433	-0.1395	-0.1414	0.9739	1.0268	0.0434214	-0.4377448	-0.1971617	-0.480829384	-0.481503016	-0.4811662	0.0014	-0.2941	-0.1511	-0.3347	-0.0406	-0.143	-0.0918
1690331	0001690331-HHC	HHC	{'t': 'Arzneimittel-Forschung. Drug Research', 'v': '13', 'p': '856', 'y': '1963', 'i': '14198717'}	CCC(OC(=O)N)c1ccccc1Cl	710	-0.521529027	3.322989942	2.66	187.03	213.663	0.4721	-8.4046	-3.9663	3.9663	1.747075	6.185425	8.8767	0.1127	0.8861	0.343852001	4.310102001	3.0191	0.1862	0.2136	0.161	-0.0251	-0.0275	-0.0263	-0.0023	-0.02433	-0.07592	-0.0771	-0.0842	-0.0806	1.092	0.9158	0.01184971	-0.2311265	-0.109638395	-0.243267781	-0.242684639	-0.24297621	-0.0024	-0.2822	-0.2038	-0.3136	-0.0313	-0.0784	-0.0549
1879261	0001879261-HCC	HCC	{'t': 'Gigiena i Sanitariya. For English translation, see HYSAAV', 'v': '28(7)', 'p': '18', 'y': '1963'}	COC(=O)Nc1ccc(cc1)S(=O)(=O)NN	350	-0.154445039	1.42706922	0.1	196.1	245.2579	0.0495	-8.065	-4.0077	4.0077	1.979125	6.036375	8.1145	0.1232	0.9897	0.482708209	4.490458209	3.2116	0.1969	0.2209	0.1505	-0.0464	-0.024	-0.0352	0.0224	-0.0237	-0.14897	-0.1556	-0.0803	-0.1179	0.5163	1.9367	0.0022968	-0.19356	-0.0956316	-0.193663204	-0.198050396	-0.1958568	0.0224	-0.2499	-0.2017	-0.2994	-0.0495	-0.0482	-0.0488
1918189	0001918189-HCC	HCC	{'t': 'Guide to the Chemicals Used in Crop Protection', 'v': '6', 'p': '477', 'y': '1973'}	COC(=O)Nc1ccc(Cl)c(Cl)c1	522	-0.375141236	2.372145019	2.93	168.05	220.054	0.4748	-7.984	-3.7546	3.7546	1.6399	5.8693	8.4588	0.1182	0.8333	0.317925948	4.072525948	3.4339	0.1955	0.2218	0.1309	-0.0645	-0.0263	-0.0454	0.0382	-0.02195	-0.22162	-0.2076	-0.0848	-0.1462	0.4082	2.4497	0.0306246	-0.2099792	-0.0896773	-0.236008267	-0.245199333	-0.2406038	0.0382	-0.2506	-0.1988	-0.315	-0.0644	-0.0518	-0.0581
1943799	0001943799-HCC	HCC	{'t': 'Bulletin of the World Health Organization', 'v': '44', 'p': '241', 'y': '1971', 'i': '4999482'}	CNC(=O)Oc1ccccc1	540	-0.552945097	3.572276751	1.32	140.97	151.1641	0.6773	-8.248	-3.7853	3.7853	1.554025	6.016675	8.9253	0.112	0.8027	0.270578434	4.055928434	3.2931	0.1881	0.2169	0.1572	-0.0309	-0.0288	-0.0299	0.002	-0.02315	-0.10167	-0.0941	-0.0879	-0.091	0.9342	1.0704	0.02092857	-0.2375424	-0.108306915	-0.258199575	-0.258742365	-0.25847097	0.0021	-0.2706	-0.2107	-0.2979	-0.0273	-0.0598	-0.0436
1966581	0001966581-HCC	HCC	{'t': 'World Review of Pest Control', 'v': '9', 'p': '119', 'y': '1970'}	CNC(=O)OCc1ccc(Cl)c(Cl)c1	1870	-0.902475257	7.988684264	2.83	184.85	234.0811	0.1546	-8.2117	-4.0285	4.0285	1.936975	6.120125	8.3664	0.1195	0.9699	0.448450588	4.477000588	2.938	0.1797	0.2113	0.154	-0.0258	-0.0315	-0.0286	-0.0057	-0.03057	-0.07573	-0.0838	-0.1025	-0.0932	1.2228	0.8178	0.00398868	-0.25866855	-0.127339935	-0.263405803	-0.261908657	-0.26265723	-0.0057	-0.285	-0.2017	-0.3155	-0.0305	-0.0833	-0.0569
1967164	0001967164-HCC	HCC	{'t': '"Agrochemicals Handbook," with updates, Hartley, D., and H. Kidd, eds., Nottingham, Royal Soc of Chemistry, 1983-86', 'v': 'A071', 'p': '1983'}	CC(OC(=O)Nc1cccc(Cl)c1)C#C	2380	-1.02699252	10.6412469	2.82	193.6	223.658	0.3361	-7.9976	-3.8307	3.8307	1.747325	5.914175	8.3337	0.12	0.8804	0.366361239	4.197111239	3.3483	0.198	0.2208	0.1602	-0.0378	-0.0228	-0.0303	0.015	-0.02008	-0.1266	-0.1235	-0.0745	-0.099	0.6033	1.6577	0.01270458	-0.18234528	-0.08482035	-0.193586986	-0.196512734	-0.19504986	0.015	-0.2476	-0.2015	-0.2878	-0.0403	-0.0461	-0.0432
2032599	0002032599-HCC	HCC	{'t': 'Toxicology and Applied Pharmacology', 'v': '21', 'p': '315', 'y': '1972', 'i': '5027965'}	CNC(=O)Oc1ccc(N(C)C)c(C)c1	30	0.841482524	0.144051398	1.79	203.44	208.259	0.8673	-7.0376	-3.0851	3.0851	1.108925	5.061375	7.9049	0.1265	0.602	0.155563594	3.240713594	4.4145	0.1862	0.2013	0.1519	-0.0342	-0.0151	-0.0247	0.0192	-0.00908	-0.15117	-0.1179	-0.0519	-0.0849	0.4406	2.2698	0.02966166	-0.10626776	-0.03830305	-0.134631294	-0.137227546	-0.13592942	0.0191	-0.2754	-0.2437	-0.3052	-0.0298	-0.0317	-0.0307
2032657	0002032657-HCC	HCC	{'t': 'Farm Chemicals Handbook', 'v': '-', 'p': 'C199', 'y': '1991'}	CNC(=O)Oc1cc(C)c(SC)c(C)c1	20	1.051752399	0.088766194	2.5	208.79	225.311	0.3419	-7.4804	-3.5692	3.5692	1.613675	5.524825	7.8223	0.1278	0.8143	0.332887642	3.902137642	3.966	0.1888	0.207	0.1707	-0.0181	-0.0182	-0.0181	-0.0001	-0.0148	-0.07162	-0.0628	-0.0632	-0.063	1.0063	0.9938	0.00618839	-0.13614328	-0.064977445	-0.142338787	-0.142324553	-0.14233167	-1.00E-04	-0.2697	-0.2323	-0.2937	-0.024	-0.0374	-0.0307
2282340	0002282340-HCC	HCC	{'t': 'Agricultural Research Service, USDA Information Memorandum', 'v': '20', 'p': '7', 'y': '1966'}	CCCC(C)c1cccc(OC(=O)NC)c1	50	0.646007485	0.225939683	3.71	224.53	221.298	0.679	-7.9196	-3.6203	3.6203	1.47065	5.76995	8.5986	0.1163	0.7621	0.251530647	3.871830647	3.4379	0.1877	0.2119	0.1611	-0.0266	-0.0242	-0.0254	0.0024	-0.01848	-0.09158	-0.0843	-0.0767	-0.0805	0.9101	1.0988	0.0180614	-0.19165432	-0.08679646	-0.209464061	-0.209967379	-0.20971572	0.0024	-0.2722	-0.2175	-0.302	-0.0298	-0.0547	-0.0423
2313919	0002313919-HCC	HCC	{'t': 'Agricultural Research Service, USDA Information Memorandum', 'v': '20', 'p': '26', 'y': '1966'}	CC(=O)CNC(=O)Oc1cccc(c1)C(C)(C)C	1000	-0.603263785	4.011102732	2.54	242.95	249.308	0.1113	-7.9261	-3.9074	3.9074	1.89805	5.91675	8.0375	0.1244	0.9498	0.448228756	4.355628756	3.3793	0.1885	0.2065	0.178	-0.0105	-0.018	-0.0142	-0.0074	-0.01705	-0.03556	-0.0356	-0.0608	-0.0482	1.7061	0.5861	0.00116865	-0.1426698	-0.070750575	-0.144377844	-0.143299056	-0.14383845	-0.0075	-0.2781	-0.2362	-0.2973	-0.0191	-0.0419	-0.0305
2313931	0002313931-HCC	HCC	{'t': 'Agricultural Research Service, USDA Information Memorandum', 'v': '20', 'p': '26', 'y': '1966'}	CC(=O)CNC(=O)Oc1cc(C)c(C)cc1Cl	4000	-1.194329263	15.64333203	2.29	223.42	255.7	0.0927	-7.7682	-3.8377	3.8377	1.872525	5.802975	7.8609	0.1272	0.9368	0.446049419	4.283799419	3.49	0.1897	0.2053	0.1797	-0.0099	-0.0157	-0.0128	-0.0058	-0.0147	-0.03457	-0.0343	-0.0543	-0.0443	1.5844	0.6312	0.00091773	-0.12196074	-0.060521505	-0.123234818	-0.122522122	-0.12287847	-0.0058	-0.2787	-0.2342	-0.2995	-0.0208	-0.0445	-0.0327
2410095	0002410095-HCC	HCC	{'t': 'National Technical Information Service', 'v': 'AD847-879'}	CSc1c(C)cc(OC(=O)NCC(=O)C)cc1C	476	-0.250531638	1.780457608	2.05	244.57	267.347	-0.1412	-7.588	-3.8646	3.8646	2.0029	5.7263	7.4468	0.1343	1.0028	0.538702316	4.403302316	3.9267	0.1894	0.2052	0.1759	-0.0135	-0.0159	-0.0147	-0.0024	-0.0159	-0.05297	-0.0493	-0.058	-0.0536	1.1758	0.8505	-0.0019062	-0.1206492	-0.0612777	-0.118885492	-0.118600508	-0.118743	-0.0024	-0.2774	-0.2367	-0.2994	-0.0219	-0.0407	-0.0313
2425107	0002425107-HCC	HCC	{'t': 'Guide to the Chemicals Used in Crop Protection', 'v': '6', 'p': '218', 'y': '1973'}	CNC(=O)Oc1ccc(C)c(C)c1	290	-0.209017098	1.618143744	2.14	174.1	179.2177	0.6891	-7.8163	-3.5636	3.5636	1.43725	5.68995	8.5054	0.1176	0.7465	0.242867774	3.806467774	3.6175	0.1871	0.211	0.1628	-0.0243	-0.0239	-0.0241	0.0004	-0.01785	-0.0878	-0.0777	-0.0765	-0.0771	0.9849	1.0153	0.01674513	-0.18680957	-0.08503222	-0.203513989	-0.203595411	-0.2035547	0.0004	-0.2736	-0.2221	-0.2968	-0.0232	-0.0515	-0.0374
2521019	0002521019-CCC	CCC	{'t': '"Psychotropic Drugs and Related Compounds," 2nd ed., Usdin, E., and D.H. Efron, Washington, DC, 1972', 'v': '-', 'p': '391', 'y': '1972'}	CCOC(=O)N(Cc1ccccc1)C2CC2	1380	-0.798875509	6.293257595	2.56	214.55	219.2823	0.6064	-7.9723	-3.6829	3.6829	1.538275	5.827625	8.5787	0.1166	0.7906	0.275833165	3.958783165	3.4147	0.1858	0.2133	0.1663	-0.0195	-0.0275	-0.0235	-0.008	-0.02177	-0.06673	-0.062	-0.0874	-0.0747	1.4091	0.7097	0.0118248	-0.21923825	-0.103706725	-0.231987302	-0.230138798	-0.23106305	-0.008	-0.2814	-0.2043	-0.3038	-0.0224	-0.0771	-0.0498
2532492	0002532492-CCC	CCC	{'t': 'Agricultural Research Service, USDA Information Memorandum', 'v': '20', 'p': '17', 'y': '1966'}	CCCc1nc(C)cc(OC(=O)N(C)C)n1	200	0.047808157	0.895760366	1.69	216.33	223.274	0.3356	-8.0802	-3.8723	3.8723	1.76835	5.97625	8.4158	0.1188	0.8909	0.371570347	4.243870347	3.3167	0.1886	0.2218	0.1737	-0.0148	-0.0332	-0.024	-0.0184	-0.0296	-0.04924	-0.048	-0.1074	-0.0777	2.2384	0.4468	0.00496688	-0.26826264	-0.13164788	-0.275743232	-0.270715808	-0.27322952	-0.0184	-0.2725	-0.1801	-0.2974	-0.0249	-0.0923	-0.0586
2631267	0002631267-HCC	HCC	{'t': '"Prehled Prumyslove Toxikologie; Organicke Latky," Marhold, J., Prague, Czechoslovakia, Avicenum, 1986', 'v': '-', 'p': '953', 'y': '1986'}	CCN(CC)c1cccc(OC(=O)NC)c1	91	0.387870719	0.409382507	2.15	220.49	222.286	0.5678	-6.7047	-3.0684	3.0684	1.250325	4.886575	7.2725	0.1375	0.6473	0.214962201	3.283412201	4.7223	0.1875	0.1968	0.1687	-0.0188	-0.0093	-0.014	0.0095	-0.006	-0.08887	-0.0704	-0.0347	-0.0526	0.4928	2.029	0.01067464	-0.06235371	-0.025839535	-0.072681465	-0.073375235	-0.07302835	0.0095	-0.2749	-0.2517	-0.2915	-0.0166	-0.0232	-0.0199
2631370	0002631370-HCC	HCC	{'t': 'Journal of Economic Entomology', 'v': '61', 'p': '743', 'y': '1968', 'i': '5659012'}	CNC(=O)Oc1cc(C)cc(c1)C(C)C	35	0.772471127	0.168860812	3.21	207.49	207.2713	0.6325	-7.9042	-3.6359	3.6359	1.501675	5.770025	8.5367	0.1171	0.7743	0.264156853	3.900006853	3.5	0.1874	0.2116	0.1632	-0.0241	-0.0242	-0.0242	-0.0001	-0.01873	-0.08448	-0.0769	-0.0771	-0.077	1.0023	0.9977	0.01524325	-0.19128164	-0.088019195	-0.206535216	-0.206514564	-0.20652489	-1.00E-04	-0.2728	-0.2227	-0.2943	-0.0215	-0.0501	-0.0358
2631405	0002631405-HCC	HCC	{'t': 'Farm Chemicals Handbook', 'v': '-', 'p': 'C206', 'y': '1991'}	CNC(=O)Oc1ccccc1C(C)C	450	-0.367105372	2.328656184	2.31	190.93	193.2445	0.632	-8.2037	-3.7859	3.7859	1.576925	5.994775	8.8357	0.1132	0.8111	0.28143695	4.06728695	3.2097	0.1878	0.2133	0.1727	-0.0151	-0.0255	-0.0203	-0.0103	-0.02066	-0.04861	-0.0466	-0.0784	-0.0625	1.6818	0.5946	0.0095432	-0.20919435	-0.099825575	-0.219874985	-0.217600115	-0.21873755	-0.0104	-0.2696	-0.2136	-0.2935	-0.0239	-0.056	-0.04
2635101	0002635101-HCC	HCC	{'t': 'Toxicological European Research', 'v': '2', 'p': '199', 'y': '1979', 'i': '575736'}	CNC(=O)Oc1cc(C)c(c(C)c1)S(=O)C	42	0.75932423	0.174050698	0.91	216.34	241.309	0.1471	-7.5918	-3.7224	3.7224	1.787625	5.657075	7.7389	0.1292	0.8952	0.412927308	4.135277308	3.9348	0.1902	0.208	0.1696	-0.0205	-0.0178	-0.0192	0.0027	-0.01594	-0.0808	-0.0722	-0.0626	-0.0674	0.8673	1.153	0.00301555	-0.13513404	-0.066059245	-0.137963088	-0.138336092	-0.13814959	0.0027	-0.266	-0.2301	-0.2919	-0.0259	-0.0359	-0.0309
2655143	0002655143-HCC	HCC	{'t': 'Yakkyoku. Pharmacy', 'v': '39', 'p': '863', 'y': '1988'}	CNC(=O)Oc1cc(C)cc(C)c1	245	-0.135785185	1.367052473	2.14	174.1	179.2177	0.652	-7.9584	-3.6532	3.6532	1.5006	5.8058	8.6104	0.1161	0.775	0.261520993	3.914720993	3.489	0.1875	0.213	0.1627	-0.0248	-0.0255	-0.0251	-0.0007	-0.01975	-0.08643	-0.0783	-0.0806	-0.0794	1.029	0.9718	0.0161696	-0.2029392	-0.0933848	-0.219185488	-0.219032112	-0.2191088	-0.0007	-0.2726	-0.2185	-0.2953	-0.0227	-0.0541	-0.0384
2655198	0002655198-HCC	HCC	{'t': 'Special Publication of the Entomological Society of America', 'v': '78-1', 'p': '57', 'y': '1978'}	CNC(=O)Oc1cc(cc(c1)C(C)(C)C)C(C)(C)C	1800	-0.834692185	6.834270831	4.66	273.35	263.3785	0.5433	-7.7381	-3.5974	3.5974	1.52705	5.66775	8.2814	0.1208	0.7813	0.281580615	3.878980615	3.5681	0.1866	0.2081	0.1665	-0.0201	-0.0215	-0.0208	-0.0014	-0.0168	-0.07172	-0.066	-0.0707	-0.0684	1.07	0.9346	0.01092033	-0.16636915	-0.07772441	-0.177413583	-0.177165377	-0.17728948	-0.0014	-0.2746	-0.2303	-0.2951	-0.0205	-0.0442	-0.0324
2686999	0002686999-HCC	HCC	{'t': 'Journal de Toxicologie Clinique et Experimentale', 'v': '6(3)', 'p': '175', 'y': '1986'}	CNC(=O)Oc1cc(C)c(C)c(C)c1	178	0.03568714	0.921112891	2.52	190.66	193.2445	0.6713	-7.6832	-3.5059	3.5059	1.417325	5.594575	8.3545	0.1197	0.7356	0.240446485	3.746396485	3.7251	0.1868	0.2087	0.1661	-0.0208	-0.0219	-0.0213	-0.0011	-0.01611	-0.07735	-0.0676	-0.0713	-0.0695	1.0548	0.9481	0.01396304	-0.16826208	-0.07714952	-0.182325344	-0.182124896	-0.18222512	-0.0011	-0.2741	-0.2289	-0.2962	-0.0221	-0.0452	-0.0337
2752718	0002752718-HCC	HCC	{'t': 'Journal of Economic Entomology', 'v': '60', 'p': '1417', 'y': '1967'}	CNC(=O)Oc1cc(ccc1C)C(C)C	250	-0.081401466	1.206150402	3.21	207.49	207.271	0.6201	-7.7932	-3.5865	3.5865	1.483225	5.689875	8.4133	0.1189	0.7644	0.261485553	3.848035553	3.5719	0.1872	0.2084	0.1663	-0.021	-0.0212	-0.0211	-0.0002	-0.01619	-0.07498	-0.0679	-0.0685	-0.0682	1.0087	0.9913	0.0130221	-0.16521584	-0.07609687	-0.178255764	-0.178220116	-0.17823794	-0.0002	-0.2746	-0.2236	-0.2993	-0.0248	-0.0509	-0.0379
2752810	0002752810-HCC	HCC	{'t': 'Agricultural Research Service, USDA Information Memorandum', 'v': '20', 'p': '12', 'y': '1966'}	CNC(=O)Oc1cc(ccc1Cl)C(C)C	21	1.035124662	0.092230664	3.44	204.46	227.69	0.5232	-7.9419	-3.7094	3.7094	1.593075	5.825625	8.4651	0.1181	0.8127	0.299806022	4.009156022	3.3821	0.1903	0.2116	0.1701	-0.0202	-0.0213	-0.0207	-0.0012	-0.01734	-0.0682	-0.0648	-0.0686	-0.0667	1.0578	0.9453	0.01056864	-0.16916247	-0.079296915	-0.179829962	-0.179632258	-0.17973111	-0.0011	-0.2697	-0.2163	-0.2927	-0.0231	-0.0534	-0.0382
2917193	0002917193-HCC	HCC	{'t': 'Agricultural Research Service, USDA Information Memorandum', 'v': '20', 'p': '7', 'y': '1966'}	CCC(C)c1ccc(Cl)c(OC(=O)NC)c1	50	0.684335394	0.206854325	3.78	221.26	241.716	0.5467	-7.907	-3.6802	3.6802	1.566725	5.793575	8.4537	0.1183	0.8011	0.290361289	3.970511289	3.3916	0.19	0.2105	0.1672	-0.0228	-0.0205	-0.0217	0.0023	-0.01644	-0.07738	-0.0734	-0.0661	-0.0697	0.8995	1.1118	0.01246476	-0.1620935	-0.07481437	-0.174357518	-0.174759002	-0.17455826	0.0023	-0.2699	-0.2189	-0.2977	-0.0278	-0.051	-0.0394
3279467	0003279467-HCC	HCC	{'t': 'Toxicology and Applied Pharmacology', 'v': '14', 'p': '515', 'y': '1969', 'i': '5787520'}	CNC(=O)Oc1ccccc1OCC#C	60	0.534051503	0.292380563	1.09	189.02	205.212	0.5683	-7.743	-3.5873	3.5873	1.509525	5.665175	8.3113	0.1203	0.7742	0.274164779	3.861514779	3.6738	0.1885	0.2094	0.1742	-0.0143	-0.0209	-0.0176	-0.0066	-0.01616	-0.05245	-0.0467	-0.0683	-0.0575	1.4621	0.6839	0.00812669	-0.1618287	-0.076851005	-0.170516243	-0.169394537	-0.16995539	-0.0066	-0.2757	-0.2231	-0.2968	-0.0211	-0.0526	-0.0368
3282006	0003282006-HCC	HCC	{'t': 'Journal of Economic Entomology', 'v': '61', 'p': '743', 'y': '1968', 'i': '5659012'}	CNC(=O)Oc1ccccc1C2CCCC2	187	0.069161377	0.852783174	2.65	214.17	219.282	0.5926	-7.9516	-3.6795	3.6795	1.54345	5.81555	8.5441	0.117	0.7923	0.278813453	3.958313453	3.3817	0.1869	0.2092	0.1662	-0.0207	-0.0223	-0.0215	-0.0016	-0.01769	-0.07006	-0.066	-0.0711	-0.0685	1.0778	0.9278	0.01226682	-0.17732068	-0.08252693	-0.18973917	-0.18943583	-0.1895875	-0.0016	-0.2754	-0.2215	-0.3015	-0.0261	-0.0539	-0.04
3566005	0003566005-HCC	HCC	{'t': 'Toxicology and Applied Pharmacology', 'v': '21', 'p': '315', 'y': '1972', 'i': '5027965'}	CNC(=O)Oc1ccc(SC)c(C)c1	50	0.625896606	0.236648303	2.13	192.23	211.284	0.5342	-7.1995	-3.3327	3.3327	1.399225	5.266075	7.7336	0.1293	0.7181	0.253155747	3.585805747	4.2081	0.1868	0.2027	0.167	-0.0197	-0.0159	-0.0178	0.0038	-0.01142	-0.083	-0.0694	-0.056	-0.0627	0.8065	1.2399	0.01052374	-0.11447205	-0.051974155	-0.124758298	-0.125233282	-0.12499579	0.0038	-0.2731	-0.2402	-0.2931	-0.02	-0.0329	-0.0265
3566094	0003566094-HCC	HCC	{'t': 'Agricultural Research Service, USDA Information Memorandum', 'v': '20', 'p': '12', 'y': '1966'}	CNC(=O)Oc1cccc(C(C)C)c1Cl	35	0.813275913	0.153717774	2.94	204.46	227.69	0.5174	-8.0724	-3.7775	3.7775	1.63005	5.92495	8.5898	0.1164	0.8306	0.309327691	4.086827691	3.2845	0.1899	0.214	0.1713	-0.0186	-0.0241	-0.0213	-0.0054	-0.01998	-0.06114	-0.059	-0.0762	-0.0676	1.2923	0.7738	0.00962364	-0.19454484	-0.0924606	-0.204729943	-0.203607017	-0.20416848	-0.0055	-0.2694	-0.2094	-0.2927	-0.0232	-0.06	-0.0416
3692908	0003692908-HCC	HCC	{'t': 'Toxicology and Applied Pharmacology', 'v': '21', 'p': '315', 'y': '1972', 'i': '5027965'}	CNC(=O)Oc1cccc(OCC#C)c1	150	0.136111494	0.730951406	1.51	189.02	205.212	0.5225	-7.7846	-3.631	3.631	1.554275	5.707825	8.3071	0.1204	0.7936	0.290807957	3.921857957	3.6294	0.1887	0.2103	0.1684	-0.0203	-0.0216	-0.0209	-0.0014	-0.01716	-0.07358	-0.0664	-0.0708	-0.0686	1.0668	0.9374	0.01060675	-0.16814736	-0.078770305	-0.1788703	-0.17863792	-0.17875411	-0.0013	-0.269	-0.2181	-0.2893	-0.0203	-0.0509	-0.0356
3766812	0003766812-HCC	HCC	{'t': 'Nippon Noyaku Gakkaishi. Journal of the Pesticide Science Society of Japan', 'v': '8', 'p': '41', 'y': '1983'}	CCC(C)c1ccccc1OC(=O)NC	350	-0.227529502	1.688610563	2.65	207.73	207.271	0.5823	-8.0283	-3.723	3.723	1.57035	5.87565	8.6107	0.1161	0.8049	0.28639109	4.00939109	3.3533	0.1871	0.211	0.1675	-0.0197	-0.0239	-0.0218	-0.0043	-0.01925	-0.0659	-0.0621	-0.0756	-0.0688	1.2173	0.8215	0.01147131	-0.19187637	-0.09020253	-0.20377471	-0.20292065	-0.20334768	-0.0042	-0.2752	-0.2192	-0.3024	-0.0271	-0.056	-0.0416
3938452	0003938452-CCC	CCC	{'t': 'American Industrial Hygiene Association Journal', 'v': '23', 'p': '95', 'y': '1962', 'i': '13914538'}	CC(C)c1cccc(OC(=O)N(C)C)c1	160	0.11241856	0.771936257	3.05	207.87	207.271	0.6596	-7.8327	-3.5865	3.5865	1.463475	5.709625	8.4922	0.1178	0.7574	0.25220012	3.83875012	3.4527	0.1877	0.2143	0.1728	-0.0149	-0.0266	-0.0207	-0.0117	-0.02015	-0.05143	-0.0477	-0.0852	-0.0665	1.7857	0.56	0.00982804	-0.20834982	-0.09926089	-0.2194542	-0.21690152	-0.21817786	-0.0117	-0.2763	-0.2144	-0.2936	-0.0173	-0.0619	-0.0396
3942549	0003942549-HCC	HCC	{'t': 'Farm Chemicals Handbook', 'v': '-', 'p': 'C131', 'y': '1991'}	CNC(=O)Oc1ccccc1Cl	648	-0.542975507	3.491206255	1.95	154.51	185.6092	0.5394	-8.2399	-3.8502	3.8502	1.655425	6.045075	8.7793	0.1139	0.8443	0.312146974	4.162396974	3.191	0.1908	0.2166	0.1691	-0.0217	-0.0258	-0.0237	-0.004	-0.02175	-0.06932	-0.0673	-0.0798	-0.0736	1.1858	0.8433	0.01170498	-0.21258942	-0.10044222	-0.224754204	-0.223834596	-0.2242944	-0.0041	-0.2678	-0.2056	-0.294	-0.0262	-0.0621	-0.0442
3942710	0003942710-HCC	HCC	{'t': 'Journal of Economic Entomology', 'v': '60', 'p': '1417', 'y': '1967'}	CNC(=O)Oc1cc(C)ccc1C(C)C	500	-0.382431462	2.412300804	2.73	207.49	207.271	0.6003	-7.8397	-3.6197	3.6197	1.5097	5.7297	8.44	0.1185	0.7762	0.270046693	3.889746693	3.5084	0.1869	0.2087	0.1677	-0.0192	-0.0218	-0.0205	-0.0026	-0.01692	-0.06731	-0.0619	-0.0703	-0.0661	1.1362	0.8801	0.01152576	-0.17090546	-0.07968985	-0.182668381	-0.182194059	-0.18243122	-0.0026	-0.2763	-0.2222	-0.3009	-0.0246	-0.0541	-0.0394
3971899	0003971899-HCC	HCC	{'t': 'Toxicology and Applied Pharmacology', 'v': '21', 'p': '315', 'y': '1972', 'i': '5027965'}	CNC(=O)Oc1ccc(C)c(C)c1C	318	-0.216318854	1.645579446	2.52	190.66	193.245	0.644	-7.7746	-3.5653	3.5653	1.46065	5.66995	8.4187	0.1188	0.755	0.253426748	3.818726748	3.6502	0.1864	0.2081	0.1674	-0.019	-0.0216	-0.0203	-0.0026	-0.01634	-0.06938	-0.0614	-0.07	-0.0657	1.1388	0.8782	0.012236	-0.16793136	-0.07784768	-0.180401578	-0.179933142	-0.18016736	-0.0026	-0.2764	-0.2302	-0.3001	-0.0237	-0.0462	-0.035
4062991	0004062991-HCC	HCC	{'t': '"Pesticide Index," Frear, E.H., ed., State College, PA, College Science Pub., 1969', 'v': '4', 'p': '40', 'y': '1969'}	CNC(=O)Oc1ccccc1OCC=C	200	0.01541844	0.965120544	1.57	194.49	207.228	0.5368	-7.7042	-3.5837	3.5837	1.52345	5.64395	8.2411	0.1213	0.7792	0.281628431	3.865328431	3.7784	0.1845	0.203	0.1724	-0.0121	-0.0185	-0.0153	-0.0064	-0.01438	-0.04568	-0.0399	-0.061	-0.0504	1.527	0.6549	0.00649528	-0.1425277	-0.06801621	-0.149499854	-0.148546106	-0.14902298	-0.0064	-0.2787	-0.2355	-0.2988	-0.0202	-0.0432	-0.0317
4248219	0004248219-HHC	HHC	{'t': 'Cancer Letters ', 'v': '57', 'p': '37', 'y': '1991', 'i': '1673871'}	CCCCC(CC)COC(=O)N	3153	-1.260040701	18.19871403	2.99	185.85	173.254	0.98	-8.9705	-3.9953	3.9953	1.507625	6.482875	9.9505	0.1005	0.8021	0.228424013	4.223674013	2.7964	0.1822	0.2273	0.1761	-0.006	-0.0452	-0.0256	-0.0391	-0.03622	-0.01684	-0.0165	-0.1235	-0.07	7.5013	0.1333	0.00588	-0.4054666	-0.1997933	-0.419408993	-0.403284207	-0.4113466	-0.0392	-0.2944	-0.1703	-0.3065	-0.0121	-0.1241	-0.0681
4785722	0004785722-HCC	HCC	{'t': 'Agricultural Research Service, USDA Information Memorandum', 'v': '20', 'p': '16', 'y': '1966'}	CNC(=O)Oc1ccc(C)c2CC(C)(C)Oc12	12	1.292405611	0.051002843	2.33	222.11	235.281	0.6038	-7.3158	-3.356	3.356	1.3761	5.3359	7.9195	0.1263	0.7111	0.239109451	3.595109451	4.144	0.1849	0.1988	0.1719	-0.0131	-0.0138	-0.0135	-0.0007	-0.00984	-0.05422	-0.045	-0.0475	-0.0462	1.0572	0.9459	0.00790978	-0.10095804	-0.04652413	-0.108905924	-0.108829716	-0.10886782	-0.0007	-0.2786	-0.2482	-0.2956	-0.017	-0.0304	-0.0237
4790925	0004790925-HCC	HCC	{'t': 'Agricultural Research Service, USDA Information Memorandum', 'v': '20', 'p': '16', 'y': '1966'}	CNC(=O)Oc1ccc(Cl)c2CC(C)(C)Oc12	248	0.013279047	0.969886586	2.56	219.08	255.7	0.5046	-7.5458	-3.5206	3.5206	1.508	5.5332	8.0504	0.1242	0.7698	0.282478386	3.803078386	3.8588	0.1854	0.2009	0.1713	-0.014	-0.0155	-0.0148	-0.0015	-0.01192	-0.05414	-0.0474	-0.0523	-0.0499	1.1038	0.9059	0.0070644	-0.1169599	-0.05494775	-0.124117318	-0.123931282	-0.1240243	-0.0015	-0.2764	-0.2426	-0.2961	-0.0197	-0.0338	-0.0268
4849325	0004849325-HCC	HCC	{'t': 'Guide to the Chemicals Used in Crop Protection', 'v': '6', 'p': '310', 'y': '1973'}	CN(C)C(=O)Nc1cccc(OC(=O)NC(C)(C)C)c1	3000	-1.030991391	10.73968122	1.84	267.89	279.3379	0.4742	-7.196	-3.3609	3.3609	1.44335	5.27845	7.6701	0.1304	0.7363	0.27160429	3.63250429	4.0329	0.1938	0.2061	0.1883	-0.0056	-0.0123	-0.0089	-0.0067	-0.00906	-0.02242	-0.0197	-0.0436	-0.0317	2.2128	0.4519	0.00265552	-0.0885108	-0.04292764	-0.091471727	-0.090860913	-0.09116632	-0.0067	-0.2578	-0.2304	-0.2645	-0.0068	-0.0273	-0.017
5266977	0005266977-HCC	HCC	{'t': 'Journal of Agricultural and Food Chemistry', 'v': '18', 'p': '1015', 'y': '1970', 'i': '4921642'}	CNC(=O)Oc1ccc(O)c2ccccc12	1190	-0.738641154	5.478241254	2.21	192.99	217.223	0.1676	-7.1652	-3.4988	3.4988	1.6656	5.332	7.3328	0.1364	0.8347	0.3783307	3.8771307	4.1961	0.1877	0.1994	0.1733	-0.0144	-0.0117	-0.013	0.0027	-0.00977	-0.06029	-0.0533	-0.0434	-0.0484	0.8144	1.2279	0.00241344	-0.08383284	-0.0407097	-0.086129848	-0.086362712	-0.08624628	0.0027	-0.2728	-0.2451	-0.2954	-0.0225	-0.0278	-0.0251
5721722	0005721722-HCC	HCC	{'t': 'Journal of Agricultural and Food Chemistry', 'v': '18', 'p': '1015', 'y': '1970', 'i': '4921642'}	CNC(=O)Oc1cccc2c(O)cccc12	297	-0.135850642	1.367258532	2.21	192.99	217.223	0.0369	-7.2751	-3.6191	3.6191	1.7911	5.4471	7.312	0.1368	0.8957	0.438736216	4.057836216	4.079	0.1907	0.2008	0.1747	-0.016	-0.0102	-0.0131	0.0058	-0.00911	-0.0652	-0.0595	-0.0378	-0.0487	0.6362	1.572	0.0005904	-0.07420602	-0.03680781	-0.07457951	-0.07501333	-0.07479642	0.0058	-0.2674	-0.2401	-0.293	-0.0256	-0.0273	-0.0265
5748265	0005748265-CCC	CCC	{'t': 'National Technical Information Service', 'v': 'AD860-110'}	CC(C)C(=O)N(C)C(=O)Oc1cccc(c1)C(C)C	631	-0.379520774	2.396187366	3.49	260.24	263.335	0.206	-7.8819	-3.838	3.838	1.815975	5.859925	8.0879	0.1236	0.9106	0.4077406	4.2456906	3.3064	0.2022	0.2235	0.1613	-0.0409	-0.0214	-0.0311	0.0195	-0.01945	-0.13524	-0.1376	-0.0718	-0.1047	0.5221	1.9155	0.0084254	-0.16867266	-0.08012363	-0.175371354	-0.178824766	-0.17709806	0.0195	-0.24	-0.1781	-0.2892	-0.0492	-0.0618	-0.0555
6392467	0006392467-HCC	HCC	{'t': 'Toxicology and Applied Pharmacology', 'v': '21', 'p': '315', 'y': '1972', 'i': '5027965'}	CNC(=O)Oc1cc(C)c(N(CC=C)CC=C)c(C)c1	89	0.488933637	0.324389182	3.46	275.95	274.3618	0.3616	-7.0699	-3.3541	3.3541	1.496275	5.212025	7.4315	0.1346	0.7569	0.301263389	3.655413389	4.3854	0.1876	0.2004	0.1734	-0.0142	-0.0129	-0.0135	0.0013	-0.00975	-0.06208	-0.0518	-0.0472	-0.0495	0.9101	1.0988	0.00513472	-0.09120171	-0.043033495	-0.096273811	-0.096399049	-0.09633643	0.0013	-0.273	-0.2481	-0.2933	-0.0203	-0.0249	-0.0226
6842348	0006842348-HCC	HCC	{'t': 'Journal of Agricultural and Food Chemistry', 'v': '17', 'p': '939', 'y': '1969'}	CNC(=O)Oc1ccccc1C2OCCS2	56	0.630743782	0.234021747	1.58	207.68	239.294	0.449	-7.6081	-3.5796	3.5796	1.565275	5.593825	8.0571	0.1241	0.7952	0.304090284	3.883640284	3.8848	0.1907	0.2059	0.1769	-0.0138	-0.0153	-0.0145	-0.0015	-0.01214	-0.05348	-0.0465	-0.0516	-0.049	1.1089	0.9018	0.0061962	-0.11640393	-0.055103865	-0.12269208	-0.12250818	-0.12260013	-0.0015	-0.2676	-0.2248	-0.2939	-0.0263	-0.0428	-0.0345
6853798	0006853798-HCC	HCC	{'t': 'Agricultural Research Service, USDA Information Memorandum', 'v': '20', 'p': '13', 'y': '1966'}	CCSC(SCC)c1ccccc1OC(=O)NC	500	-0.243470235	1.751742371	3.02	260.79	285.4301	0.3786	-7.4472	-3.5343	3.5343	1.57785	5.49075	7.8259	0.1278	0.7981	0.318128578	3.852428578	3.9865	0.1885	0.1983	0.1768	-0.0117	-0.0098	-0.0107	0.0019	-0.00781	-0.04661	-0.0407	-0.034	-0.0373	0.8365	1.1954	0.00442962	-0.07298256	-0.03427647	-0.077338638	-0.077485722	-0.07741218	0.0019	-0.2682	-0.2395	-0.2878	-0.0196	-0.0288	-0.0242
6884599	0006884599-HCC	HCC	{'t': 'Journal of Agricultural and Food Chemistry', 'v': '17', 'p': '939', 'y': '1969'}	CNC(=O)Oc1ccccc1C(OC)OC	160	0.148530356	0.710345516	1.18	208.89	225.2425	0.4922	-7.9619	-3.7348	3.7348	1.621325	5.848375	8.4541	0.1183	0.825	0.310937268	4.045787268	3.2894	0.1893	0.208	0.1682	-0.0212	-0.0186	-0.0199	0.0025	-0.01537	-0.06963	-0.0681	-0.06	-0.0641	0.8802	1.136	0.01043464	-0.14809134	-0.06882835	-0.158319896	-0.158732064	-0.15852598	0.0026	-0.2676	-0.224	-0.2945	-0.0268	-0.0436	-0.0352
6988201	0006988201-HCC	HCC	{'t': 'Journal of Agricultural and Food Chemistry', 'v': '17', 'p': '939', 'y': '1969'}	CNC(=O)Oc1ccccc1C2OCC(C)O2	110	0.333819028	0.46364008	1.41	215.12	237.253	0.5979	-7.938	-3.67	3.67	1.536075	5.804025	8.5359	0.1172	0.789	0.276423858	3.946473858	3.3291	0.189	0.2093	0.1761	-0.0129	-0.0203	-0.0166	-0.0073	-0.01598	-0.0431	-0.0413	-0.0646	-0.0529	1.5642	0.6393	0.00771291	-0.1611414	-0.076714245	-0.169479071	-0.168229549	-0.16885431	-0.0074	-0.2707	-0.2231	-0.2911	-0.0205	-0.0476	-0.034
6988212	0006988212-HCC	HCC	{'t': 'Journal de Toxicologie Clinique et Experimentale', 'v': '6(3)', 'p': '175', 'y': '1986'}	CNC(=O)Oc1ccccc1C2OCCO2	25	0.950806714	0.111993621	1.04	198.53	223.227	0.4819	-8.0522	-3.7852	3.7852	1.651625	5.918675	8.5342	0.1172	0.8394	0.319642978	4.104792978	3.2728	0.1889	0.2095	0.172	-0.0168	-0.0206	-0.0187	-0.0037	-0.01729	-0.05512	-0.0537	-0.0657	-0.0597	1.2226	0.8179	0.00809592	-0.16587532	-0.0788897	-0.174301785	-0.173640695	-0.17397124	-0.0038	-0.2696	-0.2242	-0.2973	-0.0276	-0.0455	-0.0365
7070635	0007070635-HCC	HCC	{'t': 'Journal of Agricultural and Food Chemistry', 'v': '17', 'p': '939', 'y': '1969'}	CNC(=O)Oc1ccccc1C2OCCCO2	142	0.222923368	0.598517195	1.31	215.34	237.253	0.4917	-7.9257	-3.717	3.717	1.61265	5.82135	8.4174	0.1188	0.8207	0.308960014	4.025960014	3.3368	0.1883	0.2071	0.1731	-0.0151	-0.0188	-0.017	-0.0037	-0.01544	-0.05052	-0.0489	-0.0608	-0.0549	1.2421	0.8051	0.00742467	-0.14900316	-0.070789245	-0.156717221	-0.156138439	-0.15642783	-0.0037	-0.2707	-0.2271	-0.2963	-0.0256	-0.0436	-0.0346
7070715	0007070715-HCC	HCC	{'t': 'Journal of Agricultural and Food Chemistry', 'v': '17', 'p': '939', 'y': '1969'}	CNC(=O)Oc1ccccc1C2OCC=CCO2	35	0.852591516	0.140413377	1.56	225.95	249.264	0.3834	-7.7928	-3.7047	3.7047	1.66065	5.74875	8.1762	0.1223	0.8393	0.337290969	4.041990969	3.3991	0.1872	0.2026	0.1728	-0.0145	-0.0154	-0.0149	-0.0009	-0.01293	-0.04924	-0.0482	-0.0513	-0.0498	1.0638	0.94	0.0055593	-0.12000912	-0.05722491	-0.125624926	-0.125511914	-0.12556842	-0.0009	-0.2716	-0.2313	-0.2981	-0.0265	-0.0404	-0.0334
7070931	0007070931-HCC	HCC	{'t': 'Agricultural Research Service, USDA Information Memorandum', 'v': '20', 'p': '9', 'y': '1966'}	CNC(=O)Oc1ccccc1C2SCCS2	90	0.452912061	0.352442229	2.12	216.82	255.361	0.2949	-7.5439	-3.6245	3.6245	1.6648	5.5842	7.8389	0.1276	0.8379	0.353569301	3.978069301	3.8955	0.1895	0.2032	0.1802	-0.0094	-0.0136	-0.0115	-0.0043	-0.01143	-0.03655	-0.0326	-0.0474	-0.04	1.4545	0.6875	0.00277206	-0.10259704	-0.04991249	-0.105590375	-0.105147825	-0.1053691	-0.0042	-0.2681	-0.2263	-0.2892	-0.0211	-0.0418	-0.0314
7122045	0007122045-HCC	HCC	{'t': 'Farm Chemicals Handbook', 'v': '-', 'p': 'C269', 'y': '1991'}	CNC(=O)Oc1ccccc1C2OC(C)C(C)O2	110	0.358765238	0.437758676	1.77	231.71	251.28	0.4462	-7.884	-3.7189	3.7189	1.63635	5.80145	8.3302	0.12	0.8301	0.321437819	4.040337819	3.3498	0.1883	0.2068	0.173	-0.0153	-0.0184	-0.0169	-0.0031	-0.01532	-0.05138	-0.0501	-0.0603	-0.0552	1.2028	0.8314	0.00682686	-0.1450656	-0.06911937	-0.152127893	-0.151657027	-0.15189246	-0.0031	-0.2714	-0.2255	-0.2981	-0.0267	-0.0458	-0.0363
7681767	0007681767-HHC	HHC	{'t': 'Veterinarno-Meditsinski Nauki. Veterinary Science', 'v': '22(7)', 'p': '90', 'y': '1985'}	Cn1c(COC(=O)N)ncc1[N+](=O)[O-]	3400	-1.230116379	16.98698797	-0.59	161.21	200.1532	-0.8875	-8.9804	-4.934	4.934	2.910725	6.957175	8.0928	0.1236	1.504	1.046883074	5.980833074	2.5133	0.1879	0.2205	0.1676	-0.0203	-0.0326	-0.0264	-0.0123	-0.04905	-0.05097	-0.0682	-0.1097	-0.0889	1.6083	0.6218	-0.01801625	-0.29276104	-0.155388645	-0.27643447	-0.27305511	-0.27474479	-0.0123	-0.2753	-0.1796	-0.2994	-0.0241	-0.0957	-0.0599
10605217	0010605217-HCC	HCC	{'t': '"Agricultural Chemicals," Thomson, W.T., 4 vols., Fresno, CA, Thomson Publications, 1976/77 revision', 'v': '4', 'p': '131', 'y': '1976/1977'}	COC(=O)Nc1nc2ccccc2[nH]1	6400	-1.524716845	33.47471169	1.46	165.8	191.1891	0.4393	-7.6413	-3.601	3.601	1.58085	5.62115	8.0807	0.1238	0.8024	0.309269946	3.910269946	3.8319	0.196	0.2212	0.1476	-0.0484	-0.0252	-0.0368	0.0232	-0.02024	-0.18555	-0.1631	-0.0849	-0.124	0.5209	1.9197	0.02126212	-0.19256076	-0.08564932	-0.211342535	-0.216303225	-0.21382288	0.0232	-0.2617	-0.2164	-0.3078	-0.0461	-0.0454	-0.0457
12407862	0012407862-HCC	HCC	{'t': 'Shell Chemical Company'}	CNC(=O)Oc1cc(C)cc(C)c1C	208	-0.031956193	1.076356636	2.52	190.66	193.2445	0.6824	-7.8655	-3.5915	3.5915	1.454575	5.728525	8.548	0.117	0.7545	0.24752143	3.83907143	3.5566	0.187	0.2065	0.1705	-0.0164	-0.0196	-0.018	-0.0031	-0.01475	-0.05848	-0.0523	-0.0622	-0.0573	1.1892	0.8409	0.01119136	-0.1541638	-0.07148622	-0.165619728	-0.165090592	-0.16535516	-0.0032	-0.2752	-0.2315	-0.2983	-0.0231	-0.0437	-0.0334
13792206	0013792206-HCC	HCC	{'t': 'Agricultural Research Service, USDA Information Memorandum', 'v': '20', 'p': '24', 'y': '1966'}	CNC(=O)Oc1ccc(CCC#N)cc1	620	-0.48227683	3.035825681	1.2	191.44	204.2278	0.3158	-8.2496	-3.9669	3.9669	1.82555	6.10825	8.5655	0.1167	0.9186	0.389080814	4.355980814	3.1171	0.1889	0.2136	0.167	-0.0219	-0.0248	-0.0233	-0.0029	-0.02275	-0.06827	-0.0696	-0.0787	-0.0741	1.1307	0.8844	0.00691602	-0.20459008	-0.09883703	-0.211812784	-0.211199416	-0.2115061	-0.0029	-0.2692	-0.219	-0.2958	-0.0265	-0.0502	-0.0384
13792217	0013792217-HCC	HCC	{'t': 'Agricultural Research Service, USDA Information Memorandum', 'v': '20', 'p': '24', 'y': '1966'}	CNC(=O)Oc1cccc2OCCOc12	126	0.220191135	0.602294455	0.8	181.71	209.2	0.6493	-7.5919	-3.4713	3.4713	1.411	5.5316	8.2413	0.1213	0.7311	0.241581444	3.712881444	3.9715	0.1843	0.2009	0.169	-0.0153	-0.0166	-0.0159	-0.0013	-0.01212	-0.06073	-0.0505	-0.0548	-0.0526	1.0844	0.9222	0.00993429	-0.12602554	-0.058045625	-0.136048204	-0.135871456	-0.13595983	-0.0013	-0.2791	-0.2394	-0.2984	-0.0192	-0.0398	-0.0295
13792240	0013792240-HCC	HCC	{'t': 'Agricultural Research Service, USDA Information Memorandum', 'v': '20', 'p': '24', 'y': '1966'}	CNC(=O)Oc1ccc(CC#N)cc1	511	-0.429208104	2.686631511	1.28	174.64	190.201	0.3406	-8.3073	-3.9833	3.9833	1.821375	6.145325	8.6479	0.1156	0.9174	0.383608378	4.366958378	3.1	0.1893	0.2157	0.1733	-0.016	-0.0264	-0.0212	-0.0104	-0.02421	-0.04947	-0.0502	-0.083	-0.0666	1.6536	0.6047	0.0054496	-0.21931272	-0.10693156	-0.225931084	-0.223593556	-0.22476232	-0.0104	-0.2685	-0.214	-0.293	-0.0245	-0.0545	-0.0395
13887575	0013887575-HCC	HCC	{'t': 'Farmaco, Edizione Scientifica', 'v': '21', 'p': '878', 'y': '1966', 'i': '5985468'}	CC(C)CNC(=O)OCC(O)C1COc2ccccc2O1	1500	-0.705779282	5.079012505	1.79	273.57	295.333	0.5524	-7.4065	-3.4271	3.4271	1.437325	5.416775	7.9589	0.1256	0.7378	0.259571443	3.686621443	3.9655	0.1849	0.2035	0.1802	-0.0047	-0.0186	-0.0116	-0.0139	-0.01373	-0.01856	-0.016	-0.0636	-0.0398	3.9739	0.2516	0.00259628	-0.1377609	-0.06758231	-0.141332662	-0.139381698	-0.14035718	-0.0139	-0.2765	-0.2318	-0.2875	-0.011	-0.0447	-0.0278
13887586	0013887586-HCC	HCC	{'t': 'Farmaco, Edizione Scientifica', 'v': '21', 'p': '878', 'y': '1966', 'i': '5985468'}	CCCCNC(=O)OCC(O)C1COc2ccccc2O1	1500	-0.705779429	5.079014224	2.11	273.79	295.3329	0.3568	-7.406	-3.5246	3.5246	1.5839	5.4653	7.7627	0.1288	0.8002	0.323174526	3.847774526	3.9664	0.1834	0.2026	0.165	-0.0184	-0.0191	-0.0188	-0.0008	-0.01532	-0.07294	-0.0645	-0.0671	-0.0658	1.0411	0.9605	0.00656512	-0.1414546	-0.06744474	-0.148071527	-0.147967913	-0.14801972	-0.0007	-0.2773	-0.2317	-0.3032	-0.0259	-0.0456	-0.0358
13887597	0013887597-HCC	HCC	{'t': 'Farmaco, Edizione Scientifica', 'v': '21', 'p': '878', 'y': '1966', 'i': '5985468'}	CC(C)NC(=O)OCC(O)C1COc2ccccc2O1	1500	-0.726912264	5.332271619	3.14	256.77	281.306	0.9594	-7.4242	-3.2324	3.2324	1.1365	5.3283	8.3835	0.1193	0.6232	0.154066541	3.386466541	3.9675	0.1839	0.203	0.1657	-0.0183	-0.0191	-0.0187	-0.0008	-0.0119	-0.07254	-0.0593	-0.062	-0.0607	1.0444	0.9575	0.01755702	-0.14180222	-0.0621226	-0.159422984	-0.159295496	-0.15935924	-0.0008	-0.2774	-0.2309	-0.2987	-0.0213	-0.0464	-0.0339
13887600	0013887600-HCC	HCC	{'t': 'Farmaco, Edizione Scientifica', 'v': '21', 'p': '878', 'y': '1966', 'i': '5985468'}	CCCNC(=O)OCC(O)C1COc2ccccc2O1	1500	-0.726912264	5.332271619	1.55	256.98	281.306	0.9445	-7.416	-3.2358	3.2358	1.145625	5.325875	8.3605	0.1196	0.6262	0.156983032	3.392733032	3.9665	0.1834	0.2026	0.1581	-0.0253	-0.0192	-0.0223	0.0061	-0.01203	-0.10034	-0.0823	-0.0626	-0.0724	0.7597	1.3163	0.02389585	-0.1423872	-0.059245675	-0.165775887	-0.166790213	-0.16628305	0.0061	-0.2781	-0.2325	-0.3048	-0.0267	-0.0455	-0.0361
13887611	0013887611-HCC	HCC	{'t': 'Farmaco, Edizione Scientifica', 'v': '21', 'p': '878', 'y': '1966', 'i': '5985468'}	OC(COC(=O)NC1CC1)C2COc3ccccc3O2	1500	-0.730035873	5.370761574	1.04	246.41	279.29	0.3963	-7.4081	-3.5059	3.5059	1.5548	5.457	7.8045	0.1281	0.7874	0.309748737	3.815648737	3.9578	0.1854	0.2025	0.1615	-0.0238	-0.0171	-0.0205	0.0068	-0.01345	-0.09434	-0.0831	-0.0596	-0.0713	0.7166	1.3955	0.00943194	-0.12667851	-0.058623285	-0.13565448	-0.13656642	-0.13611045	0.0067	-0.2735	-0.2311	-0.2979	-0.0244	-0.0424	-0.0334
13973712	0013973712-HCC	HCC	{'t': 'Farmaco, Edizione Scientifica', 'v': '21', 'p': '878', 'y': '1966', 'i': '5985468'}	OC(COC(=O)NCC=C)C1COc2ccccc2O1	1500	-0.730035873	5.370761574	1.32	251.35	279.29	0.2783	-8.5355	-4.1286	4.1286	1.92515	6.33205	8.8138	0.1135	0.967	0.420499957	4.549099957	3.9464	0.1837	0.2144	0.1573	-0.0264	-0.0308	-0.0286	-0.0043	-0.02974	-0.1043	-0.0816	-0.0949	-0.0883	1.1636	0.8594	0.00734712	-0.2628934	-0.12777314	-0.270835049	-0.269645991	-0.27024052	-0.0044	-0.2761	-0.1967	-0.3054	-0.0293	-0.0794	-0.0544
14144913	0014144913-HCC	HCC	{'t': 'Archiv fuer Toxikologie', 'v': '27', 'p': '311', 'y': '1971'}	CNC(=O)Oc1ccc(C)c(c1)N(C)C	46	0.655845947	0.22087881	1.79	203.44	208.259	0.6339	-7.0684	-3.2173	3.2173	1.291675	5.142825	7.7023	0.1298	0.6719	0.216613778	3.433863778	4.3916	0.1872	0.2011	0.1663	-0.0209	-0.0139	-0.0174	0.007	-0.00934	-0.09181	-0.0739	-0.0491	-0.0615	0.6652	1.5033	0.01324851	-0.09825076	-0.042501125	-0.111109023	-0.111889517	-0.11149927	0.007	-0.2744	-0.2438	-0.2972	-0.0228	-0.0306	-0.0267
14260403	0014260403-HCC	HCC	{'t': 'Stauffer Chemical Co., Product Safety Information Sheets'}	CNC(=O)Oc1ccc(NC(=O)C)cc1	794	-0.581306403	3.813347677	0.54	188.92	208.216	0.3788	-7.577	-3.5991	3.5991	1.61015	5.58805	7.9557	0.1257	0.8141	0.325873328	3.924973328	3.7944	0.1873	0.2065	0.1702	-0.0171	-0.0191	-0.0181	-0.002	-0.01558	-0.06504	-0.0586	-0.0655	-0.062	1.1164	0.8957	0.00647748	-0.1447207	-0.06912161	-0.151349378	-0.151046982	-0.15119818	-0.002	-0.2709	-0.2319	-0.2917	-0.0208	-0.0389	-0.0299
14628069	0014628069-HCC	HCC	{'t': '"Pesticide Index," Frear, E.H., ed., State College, PA, College Science Pub., 1969', 'v': '4', 'p': '286', 'y': '1969'}	CNC(=O)Oc1cccc2ccc(C)nc12	120	0.255752778	0.554941523	1.33	197.37	216.239	-0.1519	-7.7949	-3.9734	3.9734	2.06265	5.88415	7.643	0.1308	1.0328	0.556656421	4.530056421	3.5154	0.1848	0.2054	0.1768	-0.008	-0.0206	-0.0143	-0.0126	-0.02129	-0.02804	-0.0284	-0.0734	-0.0509	2.5851	0.3868	-0.0012152	-0.16057494	-0.08089507	-0.160363706	-0.158355774	-0.15935974	-0.0126	-0.2784	-0.2297	-0.2931	-0.0147	-0.0487	-0.0317
15037588	0015037588-HCC	HCC	{'t': 'Journal of Economic Entomology', 'v': '60', 'p': '1417', 'y': '1967'}	CNC(=O)Oc1ccc(CC=C)cc1OC	250	-0.053046915	1.129917968	1.73	211.05	221.255	0.4979	-7.4859	-3.494	3.494	1.49805	5.48995	7.9838	0.1253	0.7645	0.281088429	3.775088429	3.8724	0.184	0.1995	0.1724	-0.0116	-0.0156	-0.0136	-0.004	-0.01189	-0.04478	-0.0394	-0.053	-0.0462	1.3456	0.7432	0.00577564	-0.11678004	-0.0555022	-0.122800791	-0.122310569	-0.12255568	-0.004	-0.2803	-0.2448	-0.2985	-0.0182	-0.0355	-0.0268
15037613	0015037613-HCC	HCC	{'t': 'Journal of Economic Entomology', 'v': '60', 'p': '1417', 'y': '1967'}	CNC(=O)Oc1ccc(\C=C\C)cc1OC	500	-0.354076911	2.259835936	2.01	210.5	221.255	0.2805	-7.1927	-3.4561	3.4561	1.5878	5.3244	7.4733	0.1338	0.7992	0.337353321	3.793453321	4.0967	0.1843	0.1972	0.171	-0.0133	-0.013	-0.0131	0.0003	-0.01035	-0.05438	-0.0483	-0.0472	-0.0477	0.9756	1.025	0.00373065	-0.0935051	-0.044887225	-0.097221165	-0.097250335	-0.09723575	0.0003	-0.2794	-0.2498	-0.2996	-0.0202	-0.0296	-0.0249
15386080	0015386080-CCC	CCC	{'t': 'Journal of Agricultural and Food Chemistry', 'v': '18', 'p': '1015', 'y': '1970', 'i': '4921642'}	CN(CO)C(=O)Oc1cccc2ccccc12	5360	-1.365083048	23.17837838	2.08	210.17	231.25	-0.0599	-7.6073	-3.8336	3.8336	1.94675	5.72045	7.5473	0.1325	0.9736	0.502137897	4.335737897	3.6885	0.1917	0.2035	0.1757	-0.0161	-0.0118	-0.0139	0.0043	-0.01145	-0.05921	-0.0579	-0.0424	-0.0501	0.7329	1.3645	-0.00096439	-0.08976614	-0.045365265	-0.088610826	-0.088992674	-0.08880175	0.0043	-0.2696	-0.2405	-0.2912	-0.0216	-0.0291	-0.0253
15942480	0015942480-HCC	HCC	{'t': 'Toxicology and Applied Pharmacology', 'v': '21', 'p': '315', 'y': '1972', 'i': '5027965'}	CCC(C)(C)c1ccc(Cl)c(OC(=O)NC)c1	75	0.532742492	0.293263159	3.95	237.5	255.743	0.5442	-7.9137	-3.6848	3.6848	1.570275	5.799225	8.4578	0.1182	0.8027	0.291533782	3.976283782	3.3797	0.1906	0.2111	0.1764	-0.0142	-0.0206	-0.0174	-0.0064	-0.0165	-0.0479	-0.0456	-0.0661	-0.0559	1.45	0.6897	0.00772764	-0.16302222	-0.07764729	-0.17129626	-0.17020346	-0.17074986	-0.0064	-0.2685	-0.2178	-0.2912	-0.0227	-0.0507	-0.0367
16118493	0016118493-HCC	HCC	{'t': '"Agricultural Chemicals," Thomson, W.T., 4 vols., Fresno, CA, Thomson Publications, 1976/77 revision', 'v': '2', 'p': '83', 'y': '1977'}	CCNC(=O)[C@@H](C)OC(=O)Nc1ccccc1	11000	-1.667985207	46.55702347	1.49	222.55	236.2694	0.3705	-7.648	-3.6388	3.6388	1.634125	5.643375	8.0186	0.1247	0.8256	0.333025443	3.971775443	3.5279	0.1962	0.216	0.1549	-0.0413	-0.0198	-0.0305	0.0215	-0.01634	-0.14572	-0.1402	-0.0672	-0.1037	0.4792	2.0869	0.01530165	-0.1514304	-0.068064375	-0.16493968	-0.16852442	-0.16673205	0.0215	-0.2442	-0.2088	-0.2789	-0.0347	-0.0354	-0.035
16146626	0016146626-HCC	HCC	{'t': 'Journal of Agricultural and Food Chemistry', 'v': '20', 'p': '923', 'y': '1972', 'i': '5076351'}	CNC(=O)Oc1cccc2CCC(C)(C)Oc12	3	1.894465603	0.012750711	2.45	222.35	235.281	0.7298	-7.4452	-3.3577	3.3577	1.31395	5.40145	8.175	0.1223	0.6895	0.211188331	3.568888331	4.012	0.1842	0.1997	0.1764	-0.0078	-0.0155	-0.0117	-0.0078	-0.01072	-0.03118	-0.0259	-0.0517	-0.0388	2	0.5	0.00569244	-0.1154006	-0.05485408	-0.121559248	-0.120626832	-0.12109304	-0.0077	-0.2803	-0.2429	-0.2898	-0.0095	-0.0374	-0.0235
16637868	0016637868-HCC	HCC	{'t': 'Agricultural Research Service, USDA Information Memorandum', 'v': '20', 'p': '13', 'y': '1966'}	CNC(=O)Oc1ccccc1CCCSC	220	0.036587162	0.919205973	2.49	226.07	239.337	0.5166	-8.0397	-3.7615	3.7615	1.622475	5.900625	8.5563	0.1169	0.8268	0.307659283	4.069209283	4.0525	0.1888	0.2113	0.1798	-0.009	-0.0225	-0.0158	-0.0135	-0.01859	-0.03656	-0.0287	-0.0715	-0.0501	2.4923	0.4012	0.0046494	-0.18089325	-0.088121925	-0.186795063	-0.184290237	-0.18554265	-0.0135	-0.2704	-0.2174	-0.2898	-0.0194	-0.053	-0.0362
16655826	0016655826-HCC	HCC	{'t': 'National Technical Information Service', 'v': 'PB85-143766'}	CNC(=O)Oc1cccc2C(O)C(C)(C)Oc12	18	1.119939208	0.075868377	0.94	213.59	237.253	0.4132	-7.6752	-3.631	3.631	1.6089	5.6531	8.0884	0.1236	0.815	0.320033531	3.951033531	3.7777	0.186	0.2028	0.1727	-0.0132	-0.0168	-0.015	-0.0036	-0.01372	-0.04999	-0.0445	-0.0566	-0.0506	1.2724	0.7859	0.00545424	-0.12894336	-0.06174456	-0.134639516	-0.134155684	-0.1343976	-0.0036	-0.2745	-0.2384	-0.2947	-0.0202	-0.0361	-0.0282
16709301	0016709301-HCC	HCC	{'t': 'National Technical Information Service', 'v': 'PB85-143766'}	CNC(=O)Oc1cccc2C(=O)C(C)(C)Oc12	295	-0.098314538	1.254049091	1.27	207.73	235.238	-0.4054	-7.9534	-4.1794	4.1794	2.2924	6.0664	7.548	0.1325	1.1571	0.696223869	4.875623869	3.3966	0.1865	0.2052	0.1779	-0.0085	-0.0187	-0.0136	-0.0102	-0.02164	-0.02901	-0.0308	-0.0674	-0.0491	2.1904	0.4565	-0.0034459	-0.14872858	-0.07608724	-0.146023622	-0.144541738	-0.14528268	-0.0102	-0.2733	-0.2326	-0.286	-0.0127	-0.0407	-0.0267
17578415	0017578415-HCC	HCC	{'t': 'Journal of Economic Entomology', 'v': '60', 'p': '1417', 'y': '1967'}	CNC(=O)Oc1c(Cl)c(C)ccc1C(C)C	250	-0.01463461	1.034271625	3.34	221.02	241.716	0.551	-8.0185	-3.7337	3.7337	1.591375	5.876125	8.5695	0.1167	0.8134	0.295521838	4.029271838	3.2982	0.1875	0.2056	0.1751	-0.0124	-0.0181	-0.0153	-0.0057	-0.01472	-0.041	-0.0395	-0.0575	-0.0485	1.4559	0.6869	0.0068324	-0.14513485	-0.069151225	-0.152400357	-0.151534143	-0.15196725	-0.0057	-0.2678	-0.2187	-0.2896	-0.0218	-0.049	-0.0354
17578437	0017578437-HCC	HCC	{'t': 'Journal of Economic Entomology', 'v': '60', 'p': '1417', 'y': '1967'}	CNC(=O)O[C@@H]1C[C@H](C)CC[C@H]1C(C)C	250	-0.06891047	1.171953741	3.6	226.12	213.319	0.6813	-8.3899	-3.8543	3.8543	1.5865	6.1221	9.0712	0.1102	0.8188	0.277469602	4.131769602	3.157	0.182	0.2126	0.1668	-0.0152	-0.0306	-0.0229	-0.0153	-0.02505	-0.04814	-0.0457	-0.0918	-0.0688	2.0061	0.4985	0.01035576	-0.25673094	-0.12318759	-0.269143268	-0.265030132	-0.2670867	-0.0154	-0.2871	-0.2165	-0.3085	-0.0214	-0.0705	-0.046
17578448	0017578448-HCC	HCC	{'t': 'Journal of Economic Entomology', 'v': '60', 'p': '1417', 'y': '1967'}	CNC(=O)OC1C(C)(C)C2CCC1(C)C2	500	-0.374064341	2.366270238	2.61	214.63	211.303	0.6782	-8.4523	-3.8871	3.8871	1.604425	6.169675	9.1306	0.1095	0.8274	0.28193194	4.16898194	3.1616	0.1847	0.216	0.1699	-0.0148	-0.0313	-0.0231	-0.0165	-0.0259	-0.04681	-0.0441	-0.0933	-0.0687	2.1142	0.473	0.01003736	-0.26455699	-0.127259815	-0.276859753	-0.272328947	-0.27459435	-0.0165	-0.2816	-0.2136	-0.3046	-0.0231	-0.068	-0.0455
17593269	0017593269-HCC	HCC	{'t': 'Journal of Economic Entomology', 'v': '60', 'p': '1417', 'y': '1967'}	CNC(=O)OC(C)(C)C1CCC(=CC1)C	500	-0.374064547	2.366271357	2.87	219.56	211.3029	0.6265	-7.7732	-3.5734	3.5734	1.473425	5.673275	8.3997	0.1191	0.7601	0.258459377	3.831809377	3.5618	0.1853	0.214	0.1684	-0.0169	-0.0287	-0.0228	-0.0118	-0.02181	-0.06028	-0.0548	-0.0929	-0.0739	1.695	0.59	0.01058785	-0.22309084	-0.106251495	-0.235057394	-0.232299986	-0.23367869	-0.0118	-0.2729	-0.1955	-0.2956	-0.0227	-0.0775	-0.0501
17702577	0017702577-HCC	HCC	{'t': 'Agricultural Research Service, USDA Information Memorandum', 'v': '20', 'p': '26', 'y': '1966'}	CNC(=O)Oc1ccc(N=CN(C)C)c(C)c1	7.2	1.514262298	0.030601147	1.65	226.7	235.2853	0.4806	-6.8191	-3.1693	3.1693	1.344325	4.994175	7.2996	0.137	0.688	0.247573148	3.416823148	4.4185	0.185	0.1979	0.1712	-0.0138	-0.0129	-0.0134	0.0009	-0.00889	-0.06097	-0.0514	-0.0482	-0.0498	0.9368	1.0674	0.00663228	-0.08796639	-0.040667055	-0.094556101	-0.094641239	-0.09459867	0.0009	-0.2781	-0.2511	-0.2954	-0.0173	-0.027	-0.0222
17788113	0017788113-HCC	HCC	{'t': 'Stauffer Chemical Co., Product Safety Information Sheets'}	CCC(=O)Nc1cccc(OC(=O)NC)c1	1000	-0.653171909	4.499579289	1.35	205.72	222.243	0.4025	-7.6929	-3.6452	3.6452	1.62135	5.66905	8.0954	0.1235	0.8207	0.324724637	3.969924637	3.6423	0.1882	0.209	0.1786	-0.0096	-0.0208	-0.0152	-0.0112	-0.01706	-0.03508	-0.0324	-0.0699	-0.0511	2.159	0.4632	0.003864	-0.16001232	-0.07807416	-0.164794027	-0.162958613	-0.16387632	-0.0112	-0.2726	-0.2226	-0.2878	-0.0152	-0.05	-0.0326
17804352	0017804352-HCC	HCC	{'t': 'Journal of Hygiene, Epidemiology, Microbiology, and Immunology', 'v': '24', 'p': '295', 'y': '1980', 'i': '7440964'}	CCCCNC(=O)n1c(NC(=O)OC)nc2ccccc12	10000	-1.53712125	34.44460825	2.61	264.53	290.3212	0.0931	-7.6219	-3.7644	3.7644	1.83565	5.69315	7.715	0.1296	0.9184	0.436760975	4.201160975	3.7083	0.1985	0.2201	0.1609	-0.0376	-0.0216	-0.0296	0.016	-0.01985	-0.13948	-0.1327	-0.0762	-0.1044	0.5746	1.7403	0.00350056	-0.16463304	-0.08056624	-0.166788531	-0.169478669	-0.1681336	0.016	-0.2537	-0.2061	-0.3001	-0.0465	-0.0476	-0.047
17959114	0017959114-HCC	HCC	{'t': 'Agricultural Research Service, USDA Information Memorandum', 'v': '20', 'p': '26', 'y': '1966'}	COCC(=O)CNC(=O)Oc1ccccc1OC(C)C	70	0.604080955	0.248839342	0.82	261.48	281.306	0.207	-7.4732	-3.6331	3.6331	1.71305	5.55315	7.6802	0.1302	0.8593	0.382091652	4.015191652	3.8566	0.186	0.1962	0.1733	-0.0127	-0.0102	-0.0114	0.0026	-0.00872	-0.04904	-0.0451	-0.036	-0.0405	0.7982	1.2528	0.0026289	-0.07622664	-0.03679887	-0.078756971	-0.078954109	-0.07885554	0.0025	-0.2851	-0.2556	-0.3075	-0.0224	-0.0295	-0.0259
17959125	0017959125-CCC	CCC	{'t': 'Agricultural Research Service, USDA Information Memorandum', 'v': '20', 'p': '26', 'y': '1966'}	CSCC(=O)N(C)C(=O)Oc1ccccc1OC(C)C	650	-0.339611822	2.18580705	1.76	270.77	297.373	0.2021	-7.2665	-3.5322	3.5322	1.66505	5.39935	7.4686	0.1339	0.8352	0.371206317	3.903406317	3.8896	0.2043	0.2125	0.1722	-0.0321	-0.0082	-0.0202	0.0239	-0.00688	-0.12497	-0.1171	-0.03	-0.0735	0.2563	3.9014	0.00648741	-0.0595853	-0.026548945	-0.065283141	-0.066862279	-0.06607271	0.0239	-0.2309	-0.208	-0.2738	-0.043	-0.0229	-0.0329
17959330	0017959330-HCC	HCC	{'t': 'Bulletin of the World Health Organization', 'v': '42', 'p': '369', 'y': '1970', 'i': '4392936'}	CC(C)c1cccc(OC(=O)NCC(=O)CCl)c1	280	-0.016235219	1.038090507	2.58	240.49	269.726	-0.1367	-8.0302	-4.0835	4.0835	2.110075	6.056825	7.8934	0.1267	1.0562	0.564061127	4.647511127	3.2594	0.19	0.2088	0.1778	-0.0121	-0.0189	-0.0155	-0.0067	-0.01992	-0.03956	-0.0418	-0.065	-0.0534	1.5536	0.6437	-0.00165407	-0.15177078	-0.076712425	-0.150627107	-0.149606313	-0.15011671	-0.0068	-0.2763	-0.2304	-0.2965	-0.0202	-0.0458	-0.033
18188175	0018188175-HCC	HCC	{'t': 'Agricultural Research Service, USDA Information Memorandum', 'v': '20', 'p': '13', 'y': '1966'}	CNC(=O)Oc1ccccc1C(COC)C=C	100	0.371586857	0.425023695	1.87	227.88	235.281	0.539	-7.9602	-3.7106	3.7106	1.5858	5.8354	8.4992	0.1177	0.81	0.295882158	4.006482158	3.3139	0.1883	0.1978	0.1737	-0.0147	-0.0095	-0.0121	0.0052	-0.00768	-0.04869	-0.047	-0.0303	-0.0387	0.6452	1.5499	0.0079233	-0.0756219	-0.0338493	-0.083327982	-0.083762418	-0.0835452	0.0052	-0.2752	-0.2337	-0.2989	-0.0238	-0.0415	-0.0326
18493215	0018493215-HCC	HCC	{'t': 'Journal of Agricultural and Food Chemistry', 'v': '17', 'p': '939', 'y': '1969'}	CNC(=O)Oc1ccccc1C2OCC(C)(C)O2	110	0.358765238	0.437758676	1.85	231.36	251.28	0.4812	-7.8566	-3.6877	3.6877	1.60325	5.77215	8.3379	0.1199	0.8155	0.308284027	3.995984027	3.3563	0.1906	0.2099	0.1753	-0.0153	-0.0193	-0.0173	-0.004	-0.01577	-0.05144	-0.05	-0.0631	-0.0566	1.2618	0.7925	0.00736236	-0.15163238	-0.07213501	-0.159312729	-0.158676751	-0.15899474	-0.004	-0.2685	-0.2235	-0.2924	-0.024	-0.045	-0.0345
18659455	0018659455-HCC	HCC	{'t': 'Agricultural Research Service, USDA Information Memorandum', 'v': '20', 'p': '10', 'y': '1966'}	CNC(=O)Oc1c(ccc(C)c1N(C)C)C(C)C	67	0.572455445	0.267636015	2.76	253.39	250.34	0.552	-7.084	-3.266	3.266	1.357	5.175	7.6361	0.131	0.6984	0.241153614	3.507153614	4.4932	0.1917	0.1949	0.1823	-0.0094	-0.0032	-0.0063	0.0063	-0.0022	-0.04231	-0.0336	-0.0112	-0.0224	0.3349	2.9856	0.0051888	-0.0226688	-0.00874	-0.027771241	-0.027943959	-0.0278576	0.0062	-0.2638	-0.2401	-0.2869	-0.0231	-0.0236	-0.0234
19396066	0019396066-HHC	HHC	{'t': 'Farm Chemicals Handbook', 'v': '-', 'p': 'C244', 'y': '1991'}	N[C@@H]([C@H](O)[C@@H](O)COC(=O)N)C(=O)N[C@@H]([C@H]1O[C@H]([C@H](O)[C@@H]1O)N2C=C(CO)C(=O)NC2=O)C(=O)O	14665	-1.460926041	28.9018765	-5.59	407.75	507.4065	-0.1206	-7.6288	-3.8747	3.8747	1.99765	5.75175	7.5083	0.1332	0.9998	0.53149963	4.40619963	3.0826	0.1832	0.2047	0.1756	-0.0076	-0.0215	-0.0146	-0.0139	-0.02153	-0.02351	-0.0276	-0.078	-0.0528	2.823	0.3542	-0.00091656	-0.1640192	-0.08246788	-0.164236203	-0.161969077	-0.16310264	-0.0139	-0.2941	-0.2252	-0.3068	-0.0128	-0.0689	-0.0408
20977508	0020977508-HCC	HCC	{'t': '"Psychotropic Drugs and Related Compounds," 2nd ed., Usdin, E., and D.H. Efron, Washington, DC, 1972', 'v': '-', 'p': '184', 'y': '1972'}	CC(C)NC(=O)OC1CCN(CCCC(=O)c2ccc(F)cc2)CC1	310	0.053241196	0.884624176	3.96	334.66	350.4313	-0.496	-7.76	-4.128	4.128	2.312	5.944	7.264	0.1377	1.1729	0.735867841	4.863867841	4.0632	0.1831	0.2096	0.1771	-0.006	-0.0265	-0.0162	-0.0205	-0.03109	-0.02429	-0.0224	-0.0993	-0.0608	4.4344	0.2255	-0.002976	-0.20564	-0.104308	-0.204741306	-0.200586694	-0.202664	-0.0205	-0.2845	-0.2226	-0.2922	-0.0077	-0.0619	-0.0348
21709444	0021709444-CCC	CCC	{'t': 'Journal of Agricultural and Food Chemistry', 'v': '17', 'p': '939', 'y': '1969'}	CN(C)C(=O)Oc1ccccc1C2SCCS2	16	1.226258263	0.059393885	2.37	233.76	269.388	0.326	-7.4031	-3.5385	3.5385	1.606275	5.470825	7.729	0.1294	0.81	0.333818863	3.872368863	3.836	0.1888	0.2027	0.1794	-0.0094	-0.0139	-0.0117	-0.0044	-0.01123	-0.0362	-0.0332	-0.0488	-0.041	1.4694	0.6806	0.0030644	-0.10290309	-0.049919345	-0.106205917	-0.105729063	-0.10596749	-0.0045	-0.2694	-0.2295	-0.2874	-0.0181	-0.0399	-0.029
22212937	0022212937-CCC	CCC	{'t': 'Journal of Agricultural and Food Chemistry', 'v': '17', 'p': '939', 'y': '1969'}	CC1CSC(S1)c2ccccc2OC(=O)N(C)C	140	0.306293264	0.493977009	2.73	250.35	283.414	0.2675	-7.375	-3.5538	3.5538	1.643125	5.464375	7.6424	0.1308	0.8263	0.353269188	3.907019188	3.8213	0.1892	0.204	0.1803	-0.0089	-0.0148	-0.0119	-0.0058	-0.0122	-0.03419	-0.0319	-0.0526	-0.0422	1.6497	0.6062	0.00238075	-0.10915	-0.053384625	-0.111859766	-0.111201734	-0.11153075	-0.0059	-0.2724	-0.2305	-0.2916	-0.0192	-0.042	-0.0306
22259309	0022259309-HCC	HCC	{'t': 'World Review of Pest Control', 'v': '9', 'p': '119', 'y': '1970'}	CNC(=O)Oc1cccc(c1)N=CN(C)C	20	1.043869968	0.090392008	1.25	210.14	221.2585	0.499	-7.0166	-3.2588	3.2588	1.3799	5.1377	7.5156	0.1331	0.7065	0.25335622	3.51215622	4.2624	0.1871	0.2011	0.1728	-0.0143	-0.0139	-0.0141	0.0004	-0.00982	-0.06112	-0.0519	-0.0503	-0.0511	0.9696	1.0314	0.0071357	-0.09753074	-0.04519752	-0.104645507	-0.104687373	-0.10466644	0.0004	-0.2721	-0.2381	-0.2877	-0.0156	-0.034	-0.0248
22781244	0022781244-HCC	HCC	{'t': 'Pesticide Science', 'v': '3', 'p': '735', 'y': '1972'}	CCC1(C)Oc2cccc(OC(=O)NC)c2O1	25	0.977271704	0.105372746	2.3	214.53	237.253	0.6722	-7.3276	-3.3277	3.3277	1.32775	5.32765	7.9998	0.125	0.6921	0.220370517	3.548070517	4.2053	0.186	0.1978	0.1656	-0.0204	-0.0118	-0.0161	0.0086	-0.00818	-0.08585	-0.0694	-0.0402	-0.0548	0.5787	1.728	0.01371288	-0.08646568	-0.0363764	-0.099747792	-0.100609328	-0.10017856	0.0086	-0.275	-0.2497	-0.2965	-0.0215	-0.0253	-0.0234
22791204	0022791204-HCC	HCC	{'t': 'Pesticide Science', 'v': '3', 'p': '735', 'y': '1972'}	CNC(=O)Oc1ccc(C)c2OC(C)(C)Oc12	9	1.420969203	0.037934188	2.19	214.29	237.253	0.6881	-7.2578	-3.2848	3.2848	1.298375	5.271325	7.9459	0.1259	0.679	0.212156916	3.497006916	4.2676	0.1856	0.197	0.1654	-0.0202	-0.0114	-0.0158	0.0088	-0.00776	-0.08635	-0.0693	-0.0392	-0.0542	0.5651	1.7697	0.01389962	-0.08273892	-0.03441965	-0.09621333	-0.09706375	-0.09663854	0.0088	-0.2761	-0.2515	-0.2959	-0.0198	-0.0245	-0.0222
22916014	0022916014-HCC	HCC	{'t': 'Journal of Agricultural and Food Chemistry', 'v': '17', 'p': '939', 'y': '1969'}	CNC(=O)Oc1ccccc1C2OC(C)C(C)O2	90	0.445915414	0.358166189	1.77	231.71	251.28	0.4461	-7.8839	-3.7189	3.7189	1.6364	5.8014	8.3299	0.12	0.8302	0.321465181	4.040365181	3.3499	0.1883	0.2068	0.173	-0.0153	-0.0185	-0.0169	-0.0031	-0.01532	-0.05134	-0.0501	-0.0603	-0.0552	1.2045	0.8302	0.00682533	-0.14585215	-0.06951341	-0.152921764	-0.152433196	-0.15267748	-0.0032	-0.2714	-0.2255	-0.2981	-0.0267	-0.0459	-0.0363
23103982	0023103982-CCC	CCC	{'t': 'Archives of Toxicology, Supplement', 'v': '4', 'p': '449', 'y': '1980', 'i': '6933960'}	CN(C)C(=O)Oc1nc(nc(C)c1C)N(C)C	100	0.377103995	0.419658482	1.86	228.63	238.289	0.526	-7.0503	-3.2621	3.2621	1.368075	5.156225	7.5764	0.132	0.7023	0.247037367	3.509187367	4.3097	0.1879	0.2003	0.1745	-0.0134	-0.0124	-0.0129	0.0009	-0.00874	-0.05758	-0.048	-0.0447	-0.0463	0.9313	1.0738	0.0070484	-0.08742372	-0.04018766	-0.094424884	-0.094519356	-0.09447212	0.001	-0.2784	-0.2393	-0.302	-0.0236	-0.0391	-0.0313
23504076	0023504076-HCC	HCC	{'t': '"Pesticide Index," Frear, E.H., ed., State College, PA, College Science Pub., 1969', 'v': '5', 'p': '33', 'y': '1976'}	CNC(=O)Oc1ccccc1N(C)CC#C	60	0.560812951	0.274907791	1.53	209.38	218.255	0.5268	-7.1842	-3.3287	3.3287	1.40095	5.25645	7.711	0.1297	0.7185	0.254527416	3.583227416	4.2625	0.1883	0.2	0.1756	-0.0127	-0.0117	-0.0122	0.001	-0.00844	-0.05418	-0.0449	-0.0415	-0.0432	0.9241	1.0821	0.00669036	-0.08405514	-0.03868239	-0.090700127	-0.090790873	-0.0907455	0.001	-0.2734	-0.2384	-0.2949	-0.0215	-0.035	-0.0283
24279912	0024279912-HHC	HHC	{'t': 'Oyo Yakuri. Pharmacometrics', 'v': '8', 'p': '501', 'y': '1974'}	COC(COC(=O)N)C1=C(N2CC2)C(=O)C(=C(N3CC3)C1=O)C	27.3	1.070790114	0.084959097	0.07	280.68	321.3311	-1.4094	-7.2573	-4.3334	4.3334	2.871375	5.795325	5.8479	0.171	1.6055	1.409872671	5.743222671	3.9032	0.1819	0.19	0.1776	-0.0044	-0.0081	-0.0062	-0.0037	-0.01298	-0.01704	-0.0203	-0.0376	-0.029	1.8514	0.5401	-0.00620136	-0.05878413	-0.032492745	-0.052680048	-0.052485492	-0.05258277	-0.0037	-0.2883	-0.2713	-0.2879	0.0004	-0.017	-0.0083
24380856	0024380856-HCC	HCC	{'t': 'Journal of Agricultural and Food Chemistry', 'v': '17', 'p': '939', 'y': '1969'}	CNC(=O)Oc1ccccc1C2OC(C)C(C)O2	60	0.622006673	0.238777459	1.77	231.71	251.28	0.4461	-7.8839	-3.7189	3.7189	1.6364	5.8014	8.3299	0.12	0.8302	0.321465181	4.040365181	3.3499	0.1883	0.2068	0.173	-0.0153	-0.0185	-0.0169	-0.0031	-0.01532	-0.05134	-0.0501	-0.0603	-0.0552	1.2045	0.8302	0.00682533	-0.14585215	-0.06951341	-0.152921764	-0.152433196	-0.15267748	-0.0032	-0.2714	-0.2255	-0.2981	-0.0267	-0.0459	-0.0363
24380867	0024380867-HCC	HCC	{'t': 'Journal of Agricultural and Food Chemistry', 'v': '17', 'p': '939', 'y': '1969'}	CNC(=O)Oc1ccccc1C2O[C@@H](C)[C@@H](C)O2	300	-0.076963331	1.193887297	1.77	231.71	251.28	0.5118	-7.8921	-3.6902	3.6902	1.589175	5.791125	8.4039	0.119	0.8102	0.300512522	3.990662522	3.3496	0.1912	0.2106	0.1781	-0.0132	-0.0194	-0.0163	-0.0062	-0.0157	-0.0441	-0.0426	-0.0627	-0.0527	1.472	0.6793	0.00675576	-0.15310674	-0.07317549	-0.160358074	-0.159366926	-0.1598625	-0.0062	-0.2695	-0.2223	-0.2918	-0.0223	-0.0472	-0.0347
28559004	0028559004-HCC	HCC	{'t': '"Agricultural Chemicals," Thomson, W.T., 4 vols., Fresno, CA, Thomson Publications, 1976/77 revision', 'v': '4', 'p': '118', 'y': '1976/1977'}	COC(=O)Nc1nc2ccccc2n1C(=O)NCCCCCC#N	2500	-0.88027166	7.590522292	1.91	298.43	329.3581	-0.1486	-7.7277	-3.9382	3.9382	2.043375	5.832925	7.5791	0.1319	1.0232	0.550907283	4.489057283	3.5867	0.1988	0.2195	0.1667	-0.0321	-0.0207	-0.0264	0.0115	-0.02117	-0.11531	-0.1154	-0.0743	-0.0949	0.6437	1.5536	-0.00477006	-0.15996339	-0.082366725	-0.154308728	-0.156077932	-0.15519333	0.0114	-0.2524	-0.2066	-0.2934	-0.041	-0.0458	-0.0434
29973135	0029973135-HCC	HCC	{'t': 'Farm Chemicals Handbook', 'v': '-', 'p': 'C85', 'y': '1991'}	CCSCc1ccccc1OC(=O)NC	200	0.051751436	0.887663913	2.14	209.27	225.3105	0.3968	-7.5725	-3.5879	3.5879	1.595525	5.580175	7.9693	0.1255	0.8077	0.319438348	3.907288348	4.057	0.1885	0.2024	0.1758	-0.0127	-0.0139	-0.0133	-0.0012	-0.01123	-0.05147	-0.0433	-0.0475	-0.0454	1.0955	0.9129	0.00503936	-0.10525775	-0.050109195	-0.110363288	-0.110230932	-0.11029711	-0.0012	-0.272	-0.2337	-0.296	-0.0241	-0.0382	-0.0311
30087479	0030087479-HCC	HCC	{'t': 'Guide to the Chemicals Used in Crop Protection', 'v': '6', 'p': '202', 'y': '1973'}	CCc1cc(CC)cc(OC(=O)NC)c1	1600	-0.88758144	7.719362574	3.07	207.7	207.271	0.522	-7.8929	-3.6854	3.6854	1.581725	5.789175	8.415	0.1188	0.807	0.297312383	3.982762383	3.4984	0.1873	0.2114	0.1737	-0.0137	-0.0241	-0.0189	-0.0104	-0.01945	-0.04792	-0.0443	-0.0779	-0.0611	1.7592	0.5684	0.0071514	-0.19021889	-0.091533745	-0.198396616	-0.196343964	-0.19737029	-0.0104	-0.2728	-0.2219	-0.2924	-0.0196	-0.0509	-0.0353
30562346	0030562346-HHC	HHC	{'t': 'Journal of Antibiotics', 'v': '23', 'p': '442', 'y': '1970', 'i': '5459626'}	CO[C@H]1C[C@H](C)CC2=C(OC)C(=O)C=C(NC(=O)\C(=C\C=C/[C@H](OC)[C@@H](OC(=O)N)\C(=C\[C@H](C)[C@H]1O)\C)\C)C2=O	2500	-0.649255929	4.459189498	0.43	522.11	560.64	-1.8313	-6.947	-4.3891	4.3891	3.110225	5.668075	5.1157	0.1955	1.8829	1.890943478	6.280093478	3.8815	0.1837	0.1883	0.1822	-0.0014	-0.0047	-0.003	-0.0032	-0.00876	-0.00555	-0.0076	-0.0248	-0.0162	3.2571	0.307	-0.00256382	-0.0326509	-0.01760736	-0.030136724	-0.030037436	-0.03008708	-0.0033	-0.2877	-0.2746	-0.2892	-0.0015	-0.0131	-0.0073
31430156	0031430156-HCC	HCC	{'t': 'Yonsei Reports on Tropical Medicine', 'v': '9', 'p': '11', 'y': '1978'}	COC(=O)Nc1nc2cc(ccc2[nH]1)C(=O)c3ccc(F)cc3	2560	-0.912297869	8.17142631	3.05	261.12	313.2868	-0.6079	-7.5451	-4.0765	4.0765	2.3422	5.8108	6.9372	0.1442	1.1977	0.790794678	4.867294678	3.5986	0.1981	0.2165	0.1609	-0.0372	-0.0185	-0.0278	0.0187	-0.02212	-0.13386	-0.1459	-0.0725	-0.1092	0.4966	2.0138	-0.02261388	-0.13958435	-0.081099115	-0.115876796	-0.118064144	-0.11697047	0.0187	-0.2588	-0.2261	-0.2947	-0.036	-0.0327	-0.0343
31431397	0031431397-HCC	HCC	{'t': 'Iyakuhin Kenkyu. Study of Medical Supplies', 'v': '19', 'p': '735', 'y': '1988'}	COC(=O)Nc1nc2cc(ccc2[nH]1)C(=O)c3ccccc3	714	-0.383439618	2.417907142	2.89	256.19	295.2967	-0.5371	-7.4704	-4.0037	4.0037	2.270425	5.737075	6.9333	0.1442	1.156	0.743488625	4.747238625	3.6886	0.1976	0.2161	0.16	-0.0376	-0.0185	-0.0281	0.0191	-0.02139	-0.1388	-0.1477	-0.0726	-0.1102	0.4918	2.0334	-0.02019496	-0.1382024	-0.07919868	-0.116880469	-0.119134411	-0.11800744	0.0191	-0.2593	-0.2267	-0.2956	-0.0363	-0.0326	-0.0344
34264249	0034264249-HCC	HCC	{'t': 'Pesticide Manual', 'v': '9', 'p': '578', 'y': '1991'}	CCCC(=O)CNC(=O)Oc1cc(C)cc(c1)C(C)C	1220	-0.64331287	4.3985838	3.81	276.88	277.362	0.1535	-7.7744	-3.8104	3.8104	1.828475	5.792425	7.928	0.1261	0.9157	0.421715817	4.232165817	3.5008	0.1883	0.2054	0.1785	-0.0099	-0.017	-0.0135	-0.0072	-0.01561	-0.03452	-0.0338	-0.0585	-0.0462	1.7286	0.5785	0.00151965	-0.1321648	-0.065322575	-0.13415903	-0.13320987	-0.13368445	-0.0071	-0.2791	-0.2405	-0.2962	-0.017	-0.0386	-0.0278
40373317	0040373317-HCC	HCC	{'t': 'Pesticide Science', 'v': '3', 'p': '735', 'y': '1972'}	CCC1(CC)Oc2cccc(OC(=O)NC)c2O1	46	0.737400092	0.183062719	2.8	231.33	251.28	0.6368	-7.2274	-3.2953	3.2953	1.32925	5.26135	7.8641	0.1272	0.6904	0.224677089	3.519977089	4.2715	0.187	0.197	0.1677	-0.0193	-0.0099	-0.0146	0.0094	-0.00686	-0.08263	-0.0669	-0.0344	-0.0507	0.5136	1.9469	0.01229024	-0.07155126	-0.02963051	-0.083447445	-0.084235555	-0.0838415	0.0094	-0.2643	-0.2438	-0.2834	-0.0191	-0.0205	-0.0198
40374149	0040374149-CCC	CCC	{'t': 'Pesticide Science', 'v': '3', 'p': '735', 'y': '1972'}	CCC1(CC)Oc2cccc(OC(=O)N(C)C(=O)C)c2O1	375	-0.106693885	1.278479843	2.41	267.26	293.3171	0.3233	-7.2381	-3.4574	3.4574	1.56705	5.34775	7.5614	0.1323	0.7904	0.324760719	3.782160719	4.1533	0.2045	0.2146	0.1629	-0.0416	-0.01	-0.0258	0.0316	-0.00794	-0.17293	-0.1498	-0.0361	-0.093	0.2412	4.1456	0.01344928	-0.072381	-0.02946586	-0.084474162	-0.087186398	-0.08583028	0.0316	-0.2241	-0.2018	-0.2693	-0.0452	-0.0223	-0.0338
50539703	0050539703-HCC	HCC	{'t': 'United States Patent Document', 'v': '#4013774'}	CC(C)(C)c1ccc(SCNC(=O)Oc2cccc3CC(C)(C)Oc23)cc1	125	0.489142533	0.324233189	5.68	361.51	385.525	0.0736	-7.0161	-3.4713	3.4713	1.698825	5.243675	7.0897	0.141	0.8498	0.407070311	3.878320311	4.0199	0.1906	0.1987	0.1778	-0.0128	-0.0081	-0.0104	0.0047	-0.00685	-0.05145	-0.0491	-0.031	-0.04	0.6302	1.5869	0.00094208	-0.05683041	-0.027944165	-0.057636725	-0.057908255	-0.05777249	0.0047	-0.2661	-0.2457	-0.2883	-0.0222	-0.0205	-0.0213
50539736	0050539736-HCC	HCC	{'t': 'United States Patent Document', 'v': '#4013774'}	CC1(C)Cc2cccc(OC(=O)NCSc3ccc(Cl)cc3)c2O1	25	1.162997887	0.068707178	4.65	308.86	363.863	-0.1354	-7.1678	-3.6516	3.6516	1.8935	5.4097	7.0324	0.1422	0.948	0.509831956	4.161431956	3.9314	0.1912	0.1988	0.1768	-0.0144	-0.0076	-0.011	0.0068	-0.00721	-0.05666	-0.0558	-0.0294	-0.0426	0.5275	1.8957	-0.00194976	-0.05447528	-0.02821252	-0.052346933	-0.052704107	-0.05252552	0.0068	-0.2649	-0.2451	-0.2895	-0.0246	-0.0199	-0.0222
50539747	0050539747-HCC	HCC	{'t': 'United States Patent Document', 'v': '#4013774'}	CC1(C)Cc2cccc(OC(=O)NCSc3ccc(Br)cc3)c2O1	25	1.213054262	0.061227389	4.79	313.21	408.314	-0.1754	-7.1296	-3.6525	3.6525	1.91395	5.39105	6.9542	0.1438	0.9592	0.526761468	4.179261468	3.9309	0.1912	0.1986	0.177	-0.0142	-0.0074	-0.0108	0.0068	-0.00709	-0.05592	-0.0557	-0.0289	-0.0423	0.52	1.9231	-0.00249068	-0.05275904	-0.02762486	-0.050097448	-0.050439272	-0.05026836	0.0068	-0.265	-0.2457	-0.2893	-0.0243	-0.0193	-0.0218
51487695	0051487695-HCC	HCC	{'t': 'Pesticide Manual', 'v': '9', 'p': '176', 'y': '1991'}	CNC(=O)Oc1ccccc1OC(CCl)OC	35.4	0.865447951	0.136317637	1.5	222.67	259.6876	0.8506	-7.9592	-3.5543	3.5543	1.35185	5.75675	8.8098	0.1135	0.717	0.207439263	3.761739263	3.4256	0.1889	0.2063	0.1731	-0.0159	-0.0174	-0.0166	-0.0015	-0.01245	-0.05432	-0.049	-0.0536	-0.0513	1.0947	0.9135	0.01352454	-0.13849008	-0.06248277	-0.152128631	-0.151900609	-0.15201462	-0.0015	-0.2683	-0.2303	-0.2818	-0.0135	-0.038	-0.0257
53380226	0053380226-HCC	HCC	{'t': 'Journal of Agricultural and Food Chemistry', 'v': '24', 'p': '371', 'y': '1976', 'i': '1254817'}	CCS(=O)Cc1ccccc1OC(=O)NC	150	0.206483161	0.621608349	0.61	216.82	241.3095	0.2145	-7.6835	-3.7345	3.7345	1.76	5.709	7.898	0.1266	0.8829	0.392200557	4.126700557	3.9051	0.1852	0.1984	0.1717	-0.0136	-0.0131	-0.0134	0.0005	-0.01159	-0.05303	-0.0468	-0.0452	-0.046	0.9666	1.0345	0.0029172	-0.10065385	-0.048868325	-0.103545157	-0.103596943	-0.10357105	0.0005	-0.2742	-0.2342	-0.2945	-0.0203	-0.04	-0.0301
53380237	0053380237-HCC	HCC	{'t': 'Journal of Agricultural and Food Chemistry', 'v': '24', 'p': '371', 'y': '1976', 'i': '1254817'}	CCS(=O)(=O)Cc1ccccc1OC(=O)NC	506	-0.29369554	1.966507196	1.01	222.57	257.309	0.2207	-7.8825	-3.8309	3.8309	1.8051	5.8567	8.1033	0.1234	0.9056	0.402111019	4.233011019	3.4344	0.1937	0.2193	0.1864	-0.0073	-0.0256	-0.0164	-0.0184	-0.02321	-0.02494	-0.0244	-0.0861	-0.0552	3.5298	0.2833	0.00161111	-0.201792	-0.100090445	-0.205264248	-0.201541972	-0.20340311	-0.0183	-0.2638	-0.2054	-0.2829	-0.0191	-0.0584	-0.0387
54915627	0054915627-HCC	HCC	{'t': 'Journal of Pharmacology and Experimental Therapeutics', 'v': '99', 'p': '450', 'y': '1950', 'i': '15437323'}	CCOC(=O)Nc1occc1	1985	-1.107003133	12.79390533	1.39	139.34	155.152	0.8136	-7.6477	-3.417	3.417	1.301725	5.532375	8.4612	0.1182	0.69	0.200263314	3.617313314	4.1733	0.1919	0.2213	0.1615	-0.0304	-0.0294	-0.0299	0.001	-0.02027	-0.12697	-0.0978	-0.0945	-0.0962	0.9656	1.0357	0.02473344	-0.22484238	-0.10005447	-0.249451032	-0.249700608	-0.24957582	0.001	-0.263	-0.2071	-0.2874	-0.0244	-0.0559	-0.0401
54965218	0054965218-HCC	HCC	{'t': 'Annales Pharmaceutiques Francaises', 'v': '40', 'p': '55', 'y': '1982', 'i': '7103363'}	CCCSc1ccc2[nH]c(NC(=O)OC)nc2c1	2400	-0.956415882	9.045152269	2.75	234.09	265.3355	0.2277	-7.3207	-3.5465	3.5465	1.6594	5.4336	7.5484	0.1325	0.8331	0.364793646	3.911293646	4.0786	0.1968	0.2158	0.1495	-0.0473	-0.019	-0.0332	0.0284	-0.01581	-0.19312	-0.1707	-0.0684	-0.1196	0.4009	2.4944	0.01077021	-0.1390933	-0.064161545	-0.147742941	-0.151984079	-0.14986351	0.0283	-0.2607	-0.2277	-0.3057	-0.0451	-0.033	-0.039
55268752	0055268752-HHC	HHC	{'t': 'Chemotherapy ', 'v': '27(Suppl'}	CO\N=C(/C(=O)N[C@H]1[C@H]2SCC(=C(N2C1=O)C(=O)O)COC(=O)N)\c3occc3	10000	-1.372236495	23.56332077	-0.98	334.95	424.3884	-1.0532	-7.7851	-4.4191	4.4191	2.736175	6.102125	6.732	0.1485	1.4505	1.11211599	5.53126599	3.7448	0.1865	0.1978	0.178	-0.0086	-0.0113	-0.0099	-0.0027	-0.01633	-0.03208	-0.0346	-0.0455	-0.0401	1.3138	0.7612	-0.00905752	-0.08797163	-0.048514575	-0.079020644	-0.078807576	-0.07891411	-0.0027	-0.2797	-0.2416	-0.2942	-0.0145	-0.0381	-0.0263
60634631	0060634631-HHC	HHC	{'t': 'Arzneimittel-Forschung. Drug Research', 'v': '13', 'p': '856', 'y': '1963', 'i': '14198717'}	NC(=O)OC(CCl)Cc1ccccc1	490	-0.360466758	2.293331087	1.97	187.27	213.663	0.4991	-8.3575	-3.9292	3.9292	1.71505	6.14335	8.8566	0.1129	0.8716	0.332113509	4.261313509	3.0282	0.1865	0.2062	0.1706	-0.016	-0.0196	-0.0178	-0.0037	-0.01712	-0.04838	-0.0491	-0.0603	-0.0547	1.2294	0.8134	0.0079856	-0.163807	-0.0779107	-0.172101827	-0.171483373	-0.1717926	-0.0036	-0.2774	-0.2024	-0.2989	-0.0216	-0.075	-0.0483
61005127	0061005127-HHC	HHC	{'t': 'Oyo Yakuri. Pharmacometrics', 'v': '3', 'p': '74', 'y': '1969'}	CCC(C)c1ccccc1OC(=O)N	410	-0.326676715	2.121664523	2.28	190.05	193.2445	0.6199	-8.346	-3.863	3.863	1.621575	6.104525	8.9658	0.1115	0.8322	0.293278475	4.156328475	3.1654	0.1904	0.2133	0.1582	-0.0322	-0.0229	-0.0276	0.0092	-0.0191	-0.10186	-0.0977	-0.0696	-0.0837	0.7131	1.4023	0.01996078	-0.1911234	-0.08558131	-0.210102639	-0.212065721	-0.21108418	0.0093	-0.2744	-0.213	-0.3058	-0.0314	-0.0614	-0.0464
62046371	0062046371-HCC	HCC	{'t': '"Pesticide Index," Frear, E.H., ed., State College, PA, College Science Pub., 1969', 'v': '4', 'p': '144', 'y': '1969'}	CNC(=O)OCc1cccc(Cl)c1Cl	1870	-0.902475442	7.988687676	2.8	184.85	234.081	0.3242	-8.2392	-3.9575	3.9575	1.81665	6.09835	8.5635	0.1168	0.9145	0.385386321	4.342886321	2.9131	0.1833	0.2101	0.166	-0.0174	-0.0268	-0.0221	-0.0094	-0.0245	-0.05055	-0.0551	-0.0851	-0.0701	1.5438	0.6478	0.00564108	-0.22081056	-0.10758474	-0.227515963	-0.225387317	-0.22645164	-0.0094	-0.2808	-0.2187	-0.3086	-0.0277	-0.0622	-0.0449
63917486	0063917486-HHC	HHC	{'t': '"Psychotropic Drugs and Related Compounds," 2nd ed., Usdin, E., and D.H. Efron, Washington, DC, 1972', 'v': '-', 'p': '325', 'y': '1972'}	CCCCCCCCCC1(C)OCC(COC(=O)N)O1	3000	-1.018639024	10.43852232	4.5	293.49	287.397	0.7012	-8.0342	-3.6665	3.6665	1.48265	5.85035	8.7354	0.1145	0.7695	0.251648582	3.918148582	3.2263	0.184	0.209	0.1759	-0.0082	-0.025	-0.0166	-0.0169	-0.01925	-0.02633	-0.0254	-0.0779	-0.0517	3.0666	0.3261	0.00574984	-0.200855	-0.09755258	-0.208340321	-0.204869359	-0.20660484	-0.0168	-0.2925	-0.2147	-0.3028	-0.0103	-0.0778	-0.0441
63956901	0063956901-HCC	HCC	{'t': 'Journal of Pharmacology and Experimental Therapeutics', 'v': '99', 'p': '450', 'y': '1950', 'i': '15437323'}	CC(C)(C)COC(=O)Nc1occc1	190	0.016223778	0.963332522	2.71	188.97	197.232	0.6715	-7.6089	-3.4687	3.4687	1.3986	5.5388	8.2804	0.1208	0.7265	0.236230371	3.704930371	4.1758	0.1929	0.2208	0.1673	-0.0256	-0.0279	-0.0268	-0.0023	-0.02029	-0.10681	-0.0841	-0.0918	-0.0879	1.0918	0.916	0.0171904	-0.21228831	-0.097548955	-0.229742611	-0.229214809	-0.22947871	-0.0023	-0.2629	-0.2094	-0.2864	-0.0235	-0.0536	-0.0385
63956912	0063956912-HCC	HCC	{'t': 'Journal of Pharmacology and Experimental Therapeutics', 'v': '99', 'p': '450', 'y': '1950', 'i': '15437323'}	CCCOC(=O)Nc1occc1	1600	-0.975773529	9.457438571	1.89	156.15	169.179	0.7815	-7.627	-3.4228	3.4228	1.320625	5.524875	8.4085	0.1189	0.6966	0.207415162	3.630165162	4.1826	0.192	0.221	0.1698	-0.0222	-0.029	-0.0256	-0.0068	-0.02019	-0.09281	-0.0718	-0.0938	-0.0828	1.3062	0.7656	0.0173493	-0.221183	-0.10191685	-0.23934331	-0.23772129	-0.2385323	-0.0068	-0.2631	-0.2079	-0.2856	-0.0225	-0.0553	-0.0389
64059149	0064059149-HCC	HCC	{'t': 'Archiv fuer Toxikologie', 'v': '27', 'p': '311', 'y': '1971'}	CNC(=O)Oc1ccc(cc1)N(CC=C)CC=C	86.8	0.452959145	0.352404021	2.71	242.82	246.3082	0.3723	-6.6571	-3.1424	3.1424	1.38505	4.89975	7.0294	0.1423	0.7024	0.272905725	3.415305725	4.6412	0.1849	0.1962	0.1719	-0.013	-0.0113	-0.0122	0.0016	-0.00796	-0.06024	-0.0502	-0.0439	-0.0471	0.8731	1.1454	0.0048399	-0.07522523	-0.035192665	-0.079997075	-0.080133185	-0.08006513	0.0017	-0.2771	-0.2539	-0.2945	-0.0174	-0.0231	-0.0203
64748158	0064748158-HCC	HCC	{'t': 'National Technical Information Service', 'v': 'OTS0571739'}	CNC(=O)Oc1ccc(NC(=O)C(F)(F)Cl)c(C)c1	48.5	0.780633353	0.165716842	2.1	228.82	292.6679	-0.3013	-7.8164	-4.0588	4.0588	2.180075	5.937625	7.5151	0.1331	1.0961	0.632423654	4.691273654	3.4655	0.1891	0.2087	0.1735	-0.0155	-0.0196	-0.0176	-0.0041	-0.02148	-0.05378	-0.0562	-0.0709	-0.0636	1.2627	0.7919	-0.00467015	-0.15320144	-0.078935795	-0.148835779	-0.148226801	-0.14853129	-0.0041	-0.2694	-0.2292	-0.2893	-0.0199	-0.0403	-0.0301
64748216	0064748216-HCC	HCC	{'t': 'National Technical Information Service', 'v': 'OTS0571738'}	CCS(=O)(=O)Nc1c(C)cc(OC(=O)NC)cc1C	780	-0.435197415	2.723939235	1.68	251.29	286.35	0.2606	-7.7277	-3.7336	3.7336	1.736475	5.730625	7.9883	0.1252	0.8725	0.377470228	4.111020228	3.4924	0.1886	0.2065	0.169	-0.0195	-0.0179	-0.0187	0.0016	-0.01564	-0.06824	-0.0666	-0.0611	-0.0638	0.9174	1.0901	0.0050817	-0.13832583	-0.066622065	-0.143292804	-0.143522256	-0.14340753	0.0016	-0.272	-0.2367	-0.2957	-0.0236	-0.0354	-0.0295
71119103	0071119103-HCC	HCC	{'t': 'International Journal of Immunopharmacology', 'v': '2', 'p': '169', 'y': '1980'}	ClC(Cl)(Cl)COC(=O)Nc1nc(cs1)c2ccccc2	550	-0.194264418	1.564099647	4.45	256.29	351.64	-0.1462	-7.5007	-3.8234	3.8234	1.984825	5.662075	7.3545	0.136	0.9939	0.535662558	4.359112558	3.7382	0.1976	0.2167	0.1495	-0.048	-0.0192	-0.0336	0.0289	-0.01905	-0.17957	-0.1777	-0.0709	-0.1243	0.399	2.5063	-0.0070176	-0.14401344	-0.07551552	-0.1350231	-0.13896858	-0.13699584	0.0288	-0.2503	-0.2174	-0.2968	-0.0465	-0.0328	-0.0397
72490018	0072490018-HCC	HCC	{'t': 'Farm Chemicals Handbook', 'v': '-', 'p': 'C137', 'y': '1991'}	CCOC(=O)NCCOc1ccc(Oc2ccccc2)cc1	16800	-1.746252498	55.75097896	3.98	280.76	301.34	0.2207	-7.1985	-3.4889	3.4889	1.6341	5.3437	7.4192	0.1348	0.8204	0.359915194	3.848815194	3.9196	0.1817	0.1953	0.1669	-0.0148	-0.0136	-0.0142	0.0012	-0.01115	-0.05805	-0.0543	-0.0498	-0.0521	0.9176	1.0898	0.00326636	-0.0978996	-0.04731662	-0.10110526	-0.10122666	-0.10116596	0.0012	-0.2892	-0.2487	-0.3065	-0.0172	-0.0405	-0.0289
82163551	0082163551-HCC	HCC	{'t': 'European Patent Application', 'v': '#0056637'}	CCOC(=O)c1c(C)cc2N=C(COC(=O)NC)N(C(=O)c2c1C)c3ccccc3Cl	2500	-0.750669735	5.63209193	3.81	381.36	443.8848	-0.4223	-7.4604	-3.9413	3.9413	2.181825	5.700875	7.038	0.1421	1.1036	0.67637009	4.61772009	3.5127	0.183	0.1967	0.1806	-0.0024	-0.0138	-0.0081	-0.0114	-0.01519	-0.00842	-0.0093	-0.0532	-0.0312	5.7413	0.1742	-0.00101352	-0.10295352	-0.05198352	-0.102521058	-0.101358942	-0.10194	-0.0114	-0.2834	-0.2463	-0.2866	-0.0032	-0.0371	-0.0202
89427190	0089427190-HCC	HCC	{'t': 'Pesticide Science', 'v': '15', 'p': '31', 'y': '1984'}	CCNC(=O)Oc1c(Cl)c(Cl)cc2[nH]c(nc12)C(F)(F)F	103	0.521319658	0.301078915	3.37	240.97	342.103	-0.3962	-8.122	-4.2591	4.2591	2.32765	6.19055	7.7259	0.1294	1.174	0.701280712	4.960380712	3.0554	0.1915	0.2132	0.1818	-0.0097	-0.0217	-0.0157	-0.012	-0.02548	-0.02964	-0.0342	-0.0764	-0.0553	2.2369	0.4471	-0.00384314	-0.1762474	-0.09004527	-0.173438686	-0.171369834	-0.17240426	-0.012	-0.2676	-0.213	-0.2824	-0.0147	-0.0547	-0.0347
99376224	0099376224-HHC	HHC	{'t': 'Kiso to Rinsho. Clinical Report', 'v': '29', 'p': '3329', 'y': '1995'}	C[C@@H](O)[C@H]1[C@H]2SC(=C(N2C1=O)C(=O)OCOC(=O)C)COC(=O)N	7230	-1.302424136	20.06430568	-0.25	288.68	360.3414	-0.598	-7.6347	-4.1164	4.1164	2.357175	5.875525	7.0367	0.1421	1.204	0.789613595	4.905963595	3.6388	0.1868	0.1993	0.173	-0.0137	-0.0126	-0.0132	0.0012	-0.01515	-0.05003	-0.0532	-0.0487	-0.0509	0.9151	1.0928	-0.0081926	-0.09619722	-0.05219491	-0.087956217	-0.088053023	-0.08800462	0.0011	-0.2772	-0.2356	-0.3024	-0.0252	-0.0417	-0.0334
100789693	0100789693-HCC	HCC	{'t': 'Agricultural Research Service, USDA Information Memorandum', 'v': '20', 'p': '11', 'y': '1966'}	CCC(C)c1ccc(OC(=O)NC)cc1	44	0.673085866	0.212282471	3.17	207.73	207.271	0.7961	-7.8453	-3.5246	3.5246	1.36425	5.68495	8.6414	0.1157	0.7188	0.215379228	3.739979228	3.5256	0.1876	0.2103	0.163	-0.0245	-0.0228	-0.0236	0.0018	-0.01636	-0.08645	-0.0772	-0.0717	-0.0745	0.9285	1.077	0.01950445	-0.17887284	-0.079684195	-0.198208669	-0.198545911	-0.19837729	0.0017	-0.272	-0.2248	-0.2961	-0.0241	-0.0472	-0.0356
104485010	0104485010-HCC	HCC	{'t': 'Farmaceuticky Obzor. Pharmaceutical Review', 'v': '45', 'p': '355', 'y': '1976'}	CCCCCOc1cccc(NC(=O)O[C@@H]2CCCC[C@H]2N3CCCC3)c1	1030	-0.439360355	2.750175157	5.44	376.34	374.5216	0.4427	-6.7131	-3.1352	3.1352	1.34625	4.92415	7.1558	0.1397	0.6868	0.253275533	3.388475533	4.4728	0.1949	0.2025	0.1816	-0.0133	-0.0076	-0.0104	0.0057	-0.00523	-0.05935	-0.0505	-0.029	-0.0397	0.5742	1.7415	0.00588791	-0.05101956	-0.022565825	-0.056745284	-0.057069656	-0.05690747	0.0057	-0.2469	-0.2303	-0.2631	-0.0163	-0.0166	-0.0164
154619519	0154619519-HCC	HCC	{'t': 'United States Patent Document', 'v': '#5302593'}	C[C@@H]1CN(CCCCCCCCNC(=O)Oc2ccc3N(C)[C@H]4N(C)CC[C@@]4(C)c3c2)C[C@H](C)O1	56	0.939070107	0.115061463	5.1	490.64	486.6964	0.5406	-6.0977	-2.7785	2.7785	1.118975	4.438125	6.6383	0.1506	0.5815	0.188618329	2.967168329	4.7229	0.1852	0.1911	0.1728	-0.0124	-0.0059	-0.0092	0.0066	-0.00341	-0.05872	-0.051	-0.024	-0.0375	0.4719	2.1192	0.00670344	-0.03597643	-0.014636495	-0.04254116	-0.04281858	-0.04267987	0.0065	-0.2794	-0.2687	-0.2949	-0.0155	-0.0108	-0.0131
154619564	0154619564-HCC	HCC	{'t': 'United States Patent Document', 'v': '#5302593'}	CN1CC[C@]2(C)[C@H]1N(C)c3ccc(OC(=O)NCCCCCCCCN4CCOCC4)cc23	23	1.299746744	0.050147958	4.38	457.46	458.6428	0.532	-6.1269	-2.7975	2.7975	1.132725	4.462175	6.6589	0.1502	0.5876	0.192684366	2.990134366	4.7269	0.185	0.1911	0.1725	-0.0125	-0.0061	-0.0093	0.0064	-0.0036	-0.05925	-0.0512	-0.025	-0.0381	0.4883	2.0479	0.00665	-0.03737409	-0.015362045	-0.043883213	-0.044164967	-0.04402409	0.0064	-0.2793	-0.2677	-0.2935	-0.0142	-0.0116	-0.0129
154619644	0154619644-HCC	HCC	{'t': 'United States Patent Document', 'v': '#5302593'}	CN1CC[C@]2(C)[C@H]1N(C)c3ccc(OC(=O)NCCCCCCCCCCN4CCOCC4)cc23	40	1.085198143	0.08218676	5.39	491.07	486.6964	1.0025	-6.0846	-2.5411	2.5411	0.769275	4.312825	7.0872	0.1411	0.4555	0.083501577	2.624551577	4.7387	0.1852	0.1913	0.1747	-0.0105	-0.0061	-0.0083	0.0044	-0.00277	-0.04975	-0.0403	-0.0234	-0.0318	0.5795	1.7256	0.01052625	-0.03711606	-0.013294905	-0.047537497	-0.047747123	-0.04764231	0.0044	-0.2785	-0.2667	-0.2855	-0.007	-0.0118	-0.0094
154619666	0154619666-HCC	HCC	{'t': 'United States Patent Document', 'v': '#5302593'}	CN1CC[C@]2(C)[C@H]1N(C)c3ccc(OC(=O)NCCCCCCCCN4CCSCC4)cc23	23.8	1.29985124	0.050135894	4.92	466.61	474.7098	0.4637	-6.0968	-2.8166	2.8166	1.176425	4.456675	6.5605	0.1524	0.6046	0.210955839	3.027505839	4.6803	0.1852	0.1905	0.1754	-0.0098	-0.0053	-0.0075	0.0045	-0.00321	-0.0457	-0.0405	-0.022	-0.0313	0.5437	1.8394	0.00454426	-0.03231304	-0.01388439	-0.036774371	-0.036940229	-0.0368573	0.0045	-0.2786	-0.2681	-0.2918	-0.0132	-0.0105	-0.0118
154619917	0154619917-HCC	HCC	{'t': 'United States Patent Document', 'v': '#5302593'}	CN1CC[C@]2(C)[C@H]1N(C)c3ccc(OC(=O)NCCCCCCCCCCN4CCCCC4)cc23	15.3	1.500803272	0.031564341	6.45	498.88	484.7242	0.3835	-6.0479	-2.8322	2.8322	1.22435	4.44005	6.4314	0.1555	0.6236	0.233080344	3.065280344	4.6969	0.185	0.1903	0.1799	-0.0051	-0.0053	-0.0052	-0.0002	-0.00332	-0.02401	-0.0216	-0.0226	-0.0221	1.043	0.9588	0.00195585	-0.03205387	-0.01504901	-0.034013121	-0.034006319	-0.03400972	-0.0002	-0.2791	-0.2685	-0.291	-0.0119	-0.0106	-0.0113
[truncated: 75 more columns]
