# Supplementary material for: QSTR Modeling to Find Relevant DFT Descriptors Related to the Toxicity of Carbamates
Source: Molecules. 2022 Aug 28;27(17):5530. doi: 10.3390/molecules27175530 (PMC9457808; doi:10.3390/molecules27175530)
Supplement: Supplementary file 1 [file molecules-27-05530-s001.zip › Lasso_and_Ridge.R]

#linear regression model
# Full data file 
# ==============================================================================
#install.packages("faraway")
library(faraway)


# ==============================================================================
library(tidyverse)
#install.packages("skimr")
library(skimr)
#install.packages("boxuancui/DataExplorer")
library(DataExplorer)
library(scales)
#install.packages("corrr")
library(corrr)

# Models
# ==============================================================================
library(glmnet)
library(pls)

setwd("C:/Supplementary Materials")
data <- read.csv("Model-Data2.csv", header = TRUE)

colnames(data)
datos <- data[,6:29]

skim(datos)


# Correlation between variables 
# ==============================================================================
df_correlaciones <- datos %>%
  correlate(method = "pearson") %>%
  stretch(remove.dups = TRUE)

df_correlaciones %>% mutate(r_abs = abs(r)) %>% arrange(desc(r_abs)) %>% head(5)

#Divide data in trainign and test
# ==============================================================================
set.seed(1235)
id_train <- sample(1:nrow(datos), size = 0.7*nrow(datos), replace = FALSE)

datos_train <- datos[id_train, ]
datos_test  <- datos[-id_train, ]

# Quadratic Least Squared Regression
# ==============================================================================
model <- lm(Log.1.C.~., data = datos_train)
summary(model)

# Coeffients of model
# ==============================================================================
df_coeficients <- model$coefficients %>%
  enframe(name = "predictor", value = "coefficient")

df_coeficients %>%
  filter(predictor != "(Intercept)") %>%
  ggplot(aes(x = predictor, y = coefficient)) +
  geom_col() +
  labs(title = "Coefficiets of model LS") +
  theme_bw() +
  theme(axis.text.x = element_text(size = 5, angle = 45))


# Predictions for training
# ==============================================================================
pred_train <- predict(model, newdata = datos_train)

# training MSE 
# ==============================================================================
training_mse <- mean((pred_train - datos_train$Log.1.C.)^2)
paste("Error (mse) de entrenamiento:", training_mse)

# Test predict 
# ==============================================================================
pred_test <- predict(model, newdata = datos_test)

# test MSE
# ==============================================================================
test_mse_ols <- mean((pred_test - datos_test$Log.1.C.)^2)
paste("Error (mse) de test:", test_mse_ols)


# Stepwise selection (backward)
# ==============================================================================
model <- step(
  object    = lm(formula = Log.1.C. ~ ., data = datos_train),
  direction = "backward",
  scope     = list(upper = ~., lower = ~1),
  trace     = FALSE
)

summary(model)


# Coefficients of model
# ==============================================================================
df_coeficients <- model$coefficients %>%
  enframe(name = "predictor", value = "coefficient")

df_coeficients %>%
  filter(predictor != "(Intercept)") %>%
  ggplot(aes(x = predictor, y = coefficient)) +
  geom_col() +
  labs(title = "Coefficients for Stepwise model") +
  theme_bw() +
  theme(axis.text.x = element_text(size = 6, angle = 45))

paste("Number of predictors:", length(model$coefficients-1))

# Training predictions
# ==============================================================================
predict_train <- predict(model, newdata = datos_train)

# training MSE
# ==============================================================================
training_mse <- mean((predict_train - datos_train$Log.1.C.)^2)
paste("Training Error:", training_mse)


# Test predictions
# ==============================================================================
predict_test <- predict(model, newdata = datos_test)

# Test MSE 
# ==============================================================================
test_mse_step <- mean((predict_test - datos_test$Log.1.C.)^2)
paste("Test error:", test_mse_step)


# Stepwise selection (forward)
# ==============================================================================
model <- step(
  object    = lm(formula = Log.1.C. ~ ., data = datos_train),
  direction = "forward",
  scope     = list(upper = ~., lower = ~1),
  trace     = FALSE
)

summary(model)


# Coefficients of model
# ==============================================================================
df_coeficients <- model$coefficients %>%
  enframe(name = "predictor", value = "coefficient")

df_coeficients %>%
  filter(predictor != "(Intercept)") %>%
  ggplot(aes(x = predictor, y = coefficient)) +
  geom_col() +
  labs(title = "Coeficients for Stepwise model") +
  theme_bw() +
  theme(axis.text.x = element_text(size = 6, angle = 45))

paste("Number of predictors:", length(model$coefficients))

# Training predictions
# ==============================================================================
predict_train <- predict(model, newdata = datos_train)

# training MSE
# ==============================================================================
training_mse <- mean((predict_train - datos_train$Log.1.C.)^2)
paste("Training error:", training_mse)


# Test predictions
# ==============================================================================
predict_test <- predict(model, newdata = datos_test)

# Test MSE 
# ==============================================================================
test_mse_step <- mean((predict_test - datos_test$Log.1.C.)^2)
paste("Test error:", test_mse_step)


###########################  RIDGE REGRESSION ##################

# Training and test matrixes
# ==============================================================================
x_train <- model.matrix(Log.1.C.~., data = datos_train)[, -1]
y_train <- datos_train$Log.1.C.

x_test <- model.matrix(Log.1.C.~., data = datos_test)[, -1]
y_test <- datos_test$Log.1.C.


# Regularization method
model <- glmnet(
  x           = x_train,
  y           = y_train,
  alpha       = 0,
  nlambda     = 100,
  standardize = TRUE
)


# Evolution of the lambda  coeffients
# ==============================================================================
regularization <- model$beta %>% 
  as.matrix() %>%
  t() %>% 
  as_tibble() %>%
  mutate(lambda = model$lambda)

regularization <- regularization %>%
  pivot_longer(
    cols = !lambda, 
    names_to = "predictor",
    values_to = "coefficients"
  )

regularization %>%
  ggplot(aes(x = lambda, y = coefficients, color = predictor)) +
  geom_line() +
  scale_x_log10(
    breaks = trans_breaks("log10", function(x) 10^x),
    labels = trans_format("log10", math_format(10^.x))
  ) +
  labs(title = "Coefficients of regression model") +
  theme_bw() +
  theme(legend.position = "none")


# Evolution of lambda error
# ==============================================================================
set.seed(123)
cv_error <- cv.glmnet(
  x      = x_train,
  y      = y_train,
  alpha  = 0,
  nfolds = 10,
  type.measure = "mse",
  standardize  = TRUE
)

plot(cv_error)

# Improving value of lambda
# ==============================================================================
paste("The best value of lambda:", cv_error$lambda.min)

# ==============================================================================
# The bigger lambda value
paste("Mejor valor de lambda encontrado + 1 desviación estándar:", cv_error$lambda.1se)


# ==============================================================================
model <- glmnet(
  x           = x_train,
  y           = y_train,
  alpha       = 0,
  lambda      = cv_error$lambda.1se,
  standardize = TRUE
)

# Coefficients of model
# ==============================================================================
df_coeficients <- coef(model) %>%
  as.matrix() %>%
  as_tibble(rownames = "predictor") %>%
  rename(coeficiente = s0)

df_coeficients %>%
  filter(predictor != "(Intercept)") %>%
  ggplot(aes(x = predictor, y = coeficiente)) +
  geom_col() +
  labs(title = "Coefficients for Ridge model") +
  theme_bw() +
  theme(axis.text.x = element_text(size = 6, angle = 45))


# Training predictions
# ==============================================================================
predict_train <- predict(model, newx = x_train)

# Training MSE 
# ==============================================================================
training_mse <- mean((predict_train - y_train)^2)
paste("Training error:", training_mse)


# predict de test
# ==============================================================================
predict_test <- predict(model, newx = x_test)

# test MSE
# ==============================================================================
test_mse_ridge <- mean((predict_test - y_test)^2)
paste("Test error:", test_mse_ridge)


################LASSO REGRESSION########################################


# Training and Test matrixes
# ==============================================================================
x_train <- model.matrix(Log.1.C.~., data = datos_train)[, -1]
y_train <- datos_train$Log.1.C.

x_test <- model.matrix(Log.1.C.~., data = datos_test)[, -1]
y_test <- datos_test$Log.1.C.

#install.packages("glmnet", dependencies=TRUE)
library("glmnet")
# 
model <- glmnet(
  x           = x_train,
  y           = y_train,
  alpha       = 1,
  nlambda     = 100,
  standardize = TRUE
)

#  Evolution of lambda error
# ==============================================================================
regularization <- model$beta %>% 
  as.matrix() %>%
  t() %>% 
  as_tibble() %>%
  mutate(lambda = model$lambda)

regularization <- regularization %>%
  pivot_longer(
    cols = !lambda, 
    names_to = "predictor",
    values_to = "coefficients"
  )

regularization %>%
  ggplot(aes(x = lambda, y = coefficients, color = predictor)) +
  geom_line() +
  scale_x_log10(
    breaks = trans_breaks("log10", function(x) 10^x),
    labels = trans_format("log10", math_format(10^.x))
  ) +
  labs(title = "coefficients of model with regularization") +
  theme_bw() +
  theme(legend.position = "none")

# Evolution of lambda error
# ==============================================================================
set.seed(123)
cv_error <- cv.glmnet(
  x      = x_train,
  y      = y_train,
  alpha  = 1,
  nfolds = 10,
  type.measure = "mse",
  standardize  = TRUE
)

plot(cv_error)

# The best value found
# ==============================================================================
paste("The best value of lambda:", cv_error$lambda.min)


# ==============================================================================
paste("Mejor valor de lambda encontrado + 1 desviación estándar:", cv_error$lambda.1se)

# Optimum
# ==============================================================================
model <- glmnet(
  x           = x_train,
  y           = y_train,
  alpha       = 1,
  lambda      = cv_error$lambda.1se,
  standardize = TRUE
)

# Coefficients of model
# ==============================================================================
df_coeficients <- coef(model) %>%
  as.matrix() %>%
  as_tibble(rownames = "predictor") %>%
  rename(coeficiente = s0)

df_coeficients %>%
  filter(predictor != "(Intercept)") %>%
  ggplot(aes(x = predictor, y = coeficiente)) +
  geom_col() +
  labs(title = "Coeffients of Lasso model") +
  theme_bw() +
  theme(axis.text.x = element_text(size = 6, angle = 45))


df_coeficients %>%
  filter(
    predictor != "(Intercept)",
    coeficiente != 0
  ) 

# Training predict 
# ==============================================================================
predict_train <- predict(model, newx = x_train)

# Training MSE 
# ==============================================================================
training_mse <- mean((predict_train - y_train)^2)
paste("Training Error (mse):", training_mse)

# predict of test
# ==============================================================================
predict_test <- predict(model, newx = x_test)

# Test MSE 
# ==============================================================================
test_mse_lasso <- mean((predict_test - y_test)^2)
paste("Test Error (mse):", test_mse_lasso)
test_mse_lasso


#Ridge and Lasso cross-validation 

set.seed(123)   
library(glmnet) 
library(dplyr)  
library(psych)  


data <- read.csv("Model-Data2.csv", header = TRUE)

colnames(data)
datos <- data[,6:29]

# Center y, X will be standardized in the modelling function
y <- datos %>% select(Log.1.C.) %>% scale(center = TRUE, scale = FALSE) %>% as.matrix()
X <- datos %>% select(-Log.1.C.) %>% as.matrix()


# Perform 10-fold cross-validation to select lambda ---------------------------
lambdas_to_try <- 10^seq(-3, 5, length.out = 100)

# Setting alpha = 0 implements ridge regression
ridge_cv <- cv.glmnet(X, y, alpha = 0, lambda = lambdas_to_try,
                      standardize = TRUE, nfolds = 10)

# Best cross-validated lambda
lambda_cv <- ridge_cv$lambda.min
# Fit final model, get its sum of squared residuals and multiple R-squared
model_cv <- glmnet(X, y, alpha = 0, lambda = lambda_cv, standardize = TRUE)
y_hat_cv <- predict(model_cv, X)
ssr_cv <- t(y - y_hat_cv) %*% (y - y_hat_cv)
rsq_ridge_cv <- cor(y, y_hat_cv)^2


# Use information criteria to select lambda -----------------------------------
X_scaled <- scale(X)
aic <- c()
bic <- c()
for (lambda in seq(lambdas_to_try)) {
  model <- glmnet(X, y, alpha = 0, lambda = lambdas_to_try[lambda], standardize = TRUE)
  betas <- as.vector((as.matrix(coef(model))[-1, ]))
  resid <- y - (X_scaled %*% betas)
  
  ld <- lambdas_to_try[lambda] * diag(ncol(X_scaled))
  H <- X_scaled %*% solve(t(X_scaled) %*% X_scaled + ld) %*% t(X_scaled)
  df <- tr(H)
  aic[lambda] <- nrow(X_scaled) * log(t(resid) %*% resid) + 2 * df
  bic[lambda] <- nrow(X_scaled) * log(t(resid) %*% resid) + 2 * df * log(nrow(X_scaled))
}


# Optimal lambdas according to both criteria
lambda_aic <- lambdas_to_try[which.min(aic)]
lambda_bic <- lambdas_to_try[which.min(bic)]

# Fit final models, get their sum of squared residuals and multiple R-squared
model_aic <- glmnet(X, y, alpha = 0, lambda = lambda_aic, standardize = TRUE)
y_hat_aic <- predict(model_aic, X)
ssr_aic <- t(y - y_hat_aic) %*% (y - y_hat_aic)
rsq_ridge_aic <- cor(y, y_hat_aic)^2

model_bic <- glmnet(X, y, alpha = 0, lambda = lambda_bic, standardize = TRUE)
y_hat_bic <- predict(model_bic, X)
ssr_bic <- t(y - y_hat_bic) %*% (y - y_hat_bic)
rsq_ridge_bic <- cor(y, y_hat_bic)^2


# Calculate the weights from univariate regressions
weights <- sapply(seq(ncol(X)), function(predictor) {
  uni_model <- lm(y ~ X[, predictor])
  coeff_variance <- summary(uni_model)$coefficients[2, 2]^2
})


# Heteroskedastic Ridge Regression loss function - to be minimized
hridge_loss <- function(betas) {
  sum((y - X %*% betas)^2) + lambda * sum(weights * betas^2)
}


# Heteroskedastic Ridge Regression function
hridge <- function(y, X, lambda, weights) {
  model_init <- glmnet(X, y, alpha = 0, lambda = lambda, standardize = FALSE)
  betas_init <- as.vector(model_init$beta)
  coef <- optim(betas_init, hridge_loss)$par
  fitted <- X %*% coef
  rsq <- cor(y, fitted)^2
  names(coef) <- colnames(X)
  output <- list("coef" = coef,
                 "fitted" = fitted,
                 "rsq" = rsq)
  return(output)
}


# Fit model to the data for lambda = 0.001
hridge_model <- hridge(y, X, lambda = 0.001, weights = weights)
rsq_hridge_0001 <- hridge_model$rsq


# Perform 10-fold cross-validation to select lambda ---------------------------
lambdas_to_try <- 10^seq(-3, 5, length.out = 100)
# Setting alpha = 1 implements lasso regression
lasso_cv <- cv.glmnet(X, y, alpha = 1, lambda = lambdas_to_try,
                      standardize = TRUE, nfolds = 10)


# Best cross-validated lambda
lambda_cv <- lasso_cv$lambda.min
# Fit final model, get its sum of squared residuals and multiple R-squared
model_cv <- glmnet(X, y, alpha = 1, lambda = lambda_cv, standardize = TRUE)
y_hat_cv <- predict(model_cv, X)
ssr_cv <- t(y - y_hat_cv) %*% (y - y_hat_cv)
rsq_lasso_cv <- cor(y, y_hat_cv)^2


rsq <- cbind("R-squared" = c(rsq_ridge_cv, rsq_lasso_cv))
rownames(rsq) <- c("ridge cross-validated", "lasso cross_validated")
print(rsq)
