# Supplementary material for: QSTR Modeling to Find Relevant DFT Descriptors Related to the Toxicity of Carbamates
Source: Molecules. 2022 Aug 28;27(17):5530. doi: 10.3390/molecules27175530 (PMC9457808; doi:10.3390/molecules27175530)
Supplement: Supplementary file 1 [file molecules-27-05530-s001.zip › Model-Data.csv]

No	ID	Class	Status	NAME	Log(1/C)	Vertical_EA/(eV)	C_q(N)	D-LOC	D-SpPosA_RG	D-H4m	D-nCt	D-nROCON	D-B05[C-N]	D-B05[N-O]	D-DLS_05
1	50077	HHC	Training	0000050077-HHC	1.04705	-7.1313	0.1839	1.39	0.425	0.277	1	1	1	1	1
2	50191	HHC	Training	0000050191-HHC	-0.46254	-8.335	0.187	1.938	0.443	0.103	1	1	1	1	1
3	51796	HHC	Training	0000051796-HHC	-1.30759	-9.7517	0.1801	1.459	0.441	0.033	0	1	0	0	1
4	57476	HCC	Training	0000057476-HCC	1.78667	-6.561	0.1845	1.364	0.428	0.227	0	0	1	1	1
5	63252	HCC	Training	0000063252-HCC	-0.05805	-7.4922	0.1899	1.429	0.426	0.08	0	0	1	0	0
6	64006	HCC	Training	0000064006-HCC	1.08199	-7.9928	0.1875	1.733	0.433	0.061	1	0	1	0	1
7	87478	CCC	Training	0000087478-CCC	0.59727	-7.5049	0.1946	1.409	0.423	0.101	0	0	1	1	0.5
8	101213	HCC	Training	0000101213-HCC	-0.74945	-7.9863	0.1959	1.876	0.417	0.091	0	0	0	0	1
9	101279	HCC	Training	0000101279-HCC	-0.31002	-7.9858	0.1966	2.453	0.398	0.283	0	0	1	0	0.5
10	114261	HCC	Prediction	0000114261-HCC	0.70787	-7.6126	0.1844	1.805	0.43	0.065	0	0	1	1	1
11	119380	CCC	Training	0000119380-CCC	1.2914	-7.6659	0.1933	1.698	0.426	0.09	0	0	1	1	1
12	122156	CCC	Training	0000122156-CCC	0.24563	-8.0167	0.1914	1.571	0.424	0.124	0	1	1	0	1
13	122429	HCC	Training	0000122429-HCC	-0.74662	-7.8717	0.1937	1.911	0.433	0.101	0	0	0	0	1
14	126523	HHC	Training	0000126523-HHC	-0.29657	-8.643	0.1862	1.528	0.438	0.091	1	1	1	0	1
15	315184	HCC	Prediction	0000315184-HCC	1.20078	-6.9881	0.1866	1.656	0.429	0.172	0	0	1	1	1
16	330643	HCC	Training	0000330643-HCC	0.07064	-7.8755	0.1871	1.693	0.434	0.12	2	0	1	0	1
17	532036	HHC	Training	0000532036-HHC	-0.73812	-7.2944	0.1924	2.297	0.435	0.182	0	1	1	1	1
18	533062	HHC	Training	0000533062-HHC	-0.66854	-7.6291	0.1928	2.25	0.438	0.152	0	1	1	1	1
19	541957	HHC	Training	0000541957-HHC	-0.50643	-9.3486	0.1838	1.837	0.442	0.023	0	1	1	0	1
20	598550	HHC	Prediction	0000598550-HHC	-1.52249	-9.9635	0.181	0.971	0.439	0.021	0	1	0	0	0.5
21	627123	HHC	Training	0000627123-HHC	-1.26012	-9.5645	0.1802	1.557	0.443	0.032	0	1	1	0	1
22	644644	CCC	Training	0000644644-CCC	0.98274	-7.8434	0.1882	1.734	0.419	0.195	0	0	1	1	1
23	671045	HCC	Training	0000671045-HCC	0.85261	-7.8294	0.1896	1.618	0.412	0.143	0	0	1	0	1
24	673198	HCC	Training	0000673198-HCC	1.31654	-7.9548	0.1874	1.805	0.435	0.078	1	0	1	0	1
25	673314	HHC	Prediction	0000673314-HHC	-0.79194	-8.256	0.1805	2.123	0.439	0.068	0	1	1	0	1
26	709900	HHC	Training	0000709900-HHC	-0.78801	-8.4018	0.186	1.911	0.437	0.034	0	1	1	0	1
27	801525	HHC	Prediction	0000801525-HHC	0.70952	-7.1097	0.1843	1.375	0.422	0.308	1	1	1	1	1
28	886748	HHC	Training	0000886748-HHC	-0.48124	-7.7613	0.1931	2.25	0.424	0.26	0	1	1	1	1
29	1016462	CCC	Prediction	0001016462-CCC	0.81346	-7.5151	0.1865	1.506	0.409	0.066	0	0	1	0	0.5
30	1020355	HCC	Prediction	0001020355-HCC	0.80091	-7.7125	0.1871	1.774	0.433	0.126	1	0	1	0	1
31	1079330	HCC	Training	0001079330-HCC	0.4714	-7.6268	0.1861	1.489	0.412	0.056	0	0	1	0	0
32	1124545	HHC	Training	0001124545-HHC	-1.18653	-9.0666	0.1832	1.461	0.444	0.024	0	1	1	0	1
33	1129415	HCC	Training	0001129415-HCC	-0.21015	-8.0893	0.1877	1.695	0.43	0.055	0	0	1	0	0.5
34	1563662	HCC	Training	0001563662-HCC	1.64592	-7.4239	0.1853	1.5	0.425	0.06	1	0	1	1	1
35	1563673	HCC	Training	0001563673-HCC	0.68298	-7.4983	0.1853	1.506	0.426	0.06	0	0	1	1	0.5
36	1616882	HHC	Training	0001616882-HHC	-1.96541	-8.8255	0.1835	1.906	0.432	0.031	0	1	0	1	1
37	1690331	HHC	Training	0001690331-HHC	-0.52153	-8.4046	0.1862	1.733	0.421	0.051	0	1	1	0	1
38	1879261	HCC	Training	0001879261-HCC	-0.15445	-8.065	0.1969	1.774	0.422	0.329	0	0	1	0	0
39	1918189	HCC	Training	0001918189-HCC	-0.37514	-7.984	0.1955	1.662	0.391	0.118	0	0	0	0	0
40	1943799	HCC	Training	0001943799-HCC	-0.55295	-8.248	0.1881	1.705	0.43	0.058	0	0	1	0	0
41	1966581	HCC	Training	0001966581-HCC	-0.90248	-8.2117	0.1797	1.876	0.398	0.09	0	1	1	0	0.5
42	1967164	HCC	Training	0001967164-HCC	-1.02699	-7.9976	0.198	2.071	0.415	0.257	0	0	1	0	0.5
43	2032599	HCC	Training	0002032599-HCC	0.84148	-7.0376	0.1862	1.697	0.428	0.159	0	0	1	1	1
44	2032657	HCC	Training	0002032657-HCC	1.05175	-7.4804	0.1888	1.697	0.419	0.162	0	0	1	0	1
45	2282340	HCC	Training	0002282340-HCC	0.64601	-7.9196	0.1877	1.875	0.436	0.104	1	0	1	0	1
46	2313919	HCC	Training	0002313919-HCC	-0.60326	-7.9261	0.1885	2.039	0.428	0.186	0	0	1	0	1
47	2313931	HCC	Training	0002313931-HCC	-1.19433	-7.7682	0.1897	1.973	0.412	0.242	0	0	1	0	1
48	2410095	HCC	Training	0002410095-HCC	-0.25053	-7.588	0.1894	2.039	0.418	0.241	0	0	1	0	1
49	2425107	HCC	Training	0002425107-HCC	-0.20902	-7.8163	0.1871	1.662	0.427	0.088	0	0	1	0	1
50	2521019	CCC	Training	0002521019-CCC	-0.79888	-7.9723	0.1858	1.375	0.432	0.11	0	1	1	0	1
51	2532492	CCC	Training	0002532492-CCC	0.04781	-8.0802	0.1886	1.774	0.425	0.095	0	0	1	0	1
52	2631267	HCC	Training	0002631267-HCC	0.38787	-6.7047	0.1875	1.828	0.434	0.145	0	0	1	0	1
53	2631370	HCC	Prediction	0002631370-HCC	0.77247	-7.9042	0.1874	1.697	0.432	0.075	1	0	1	0	1
54	2631405	HCC	Training	0002631405-HCC	-0.36711	-8.2037	0.1878	1.733	0.432	0.071	1	0	1	0	1
55	2635101	HCC	Training	0002635101-HCC	0.75932	-7.5918	0.1902	1.656	0.415	0.291	0	0	1	0	1
56	2655143	HCC	Training	0002655143-HCC	-0.13579	-7.9584	0.1875	1.662	0.43	0.06	0	0	1	0	1
57	2655198	HCC	Training	0002655198-HCC	-0.83469	-7.7381	0.1866	1.617	0.431	0.153	0	0	1	0	1
58	2686999	HCC	Training	0002686999-HCC	0.03569	-7.6832	0.1868	1.618	0.428	0.107	0	0	1	0	1
59	2752718	HCC	Training	0002752718-HCC	-0.0814	-7.7932	0.1872	1.697	0.432	0.078	1	0	1	0	1
60	2752810	HCC	Training	0002752810-HCC	1.03512	-7.9419	0.1903	1.697	0.42	0.099	1	0	1	0	1
61	2917193	HCC	Training	0002917193-HCC	0.68434	-7.907	0.19	1.774	0.423	0.158	1	0	1	0	1
62	3279467	HCC	Training	0003279467-HCC	0.53405	-7.743	0.1885	1.888	0.426	0.092	0	0	1	1	0
63	3282006	HCC	Training	0003282006-HCC	0.06916	-7.9516	0.1869	1.375	0.435	0.087	1	0	1	0	1
64	3566005	HCC	Training	0003566005-HCC	0.6259	-7.1995	0.1868	1.733	0.418	0.149	0	0	1	0	1
65	3566094	HCC	Prediction	0003566094-HCC	0.81328	-8.0724	0.1899	1.697	0.419	0.25	1	0	1	0	1
66	3692908	HCC	Training	0003692908-HCC	0.13611	-7.7846	0.1887	1.888	0.424	0.109	0	0	1	0	0
67	3766812	HCC	Training	0003766812-HCC	-0.22753	-8.0283	0.1871	1.805	0.434	0.107	1	0	1	0	1
68	3938452	CCC	Training	0003938452-CCC	0.11242	-7.8327	0.1877	1.697	0.428	0.076	1	0	1	0	1
69	3942549	HCC	Training	0003942549-HCC	-0.54298	-8.2399	0.1908	1.695	0.411	0.058	0	0	1	0	0
70	3942710	HCC	Training	0003942710-HCC	-0.38243	-7.8397	0.1869	1.697	0.432	0.093	1	0	1	0	1
71	3971899	HCC	Training	0003971899-HCC	-0.21632	-7.7746	0.1864	1.618	0.428	0.117	0	0	1	0	1
72	4062991	HCC	Training	0004062991-HCC	0.01542	-7.7042	0.1845	1.888	0.429	0.072	0	0	1	1	0
73	4248219	HHC	Training	0004248219-HHC	-1.26004	-8.9705	0.1822	2.189	0.445	0.046	1	1	1	0	1
74	4785722	HCC	Training	0004785722-HCC	1.29241	-7.3158	0.1849	1.481	0.424	0.107	1	0	1	1	1
75	4790925	HCC	Prediction	0004790925-HCC	0.01328	-7.5458	0.1854	1.481	0.412	0.156	1	0	1	1	1
76	4849325	HCC	Prediction	0004849325-HCC	-1.03099	-7.196	0.1938	1.959	0.434	0.319	1	0	1	0	1
77	5266977	HCC	Prediction	0005266977-HCC	-0.73864	-7.1652	0.1877	1.453	0.432	0.109	0	0	1	0	0
78	5721722	HCC	Training	0005721722-HCC	-0.13585	-7.2751	0.1907	1.453	0.431	0.133	0	0	1	0	0
79	5748265	CCC	Training	0005748265-CCC	-0.37952	-7.8819	0.2022	1.991	0.428	0.288	2	0	1	0	1
80	6392467	HCC	Training	0006392467-HCC	0.48893	-7.0699	0.1876	1.89	0.433	0.222	0	0	1	1	1
81	6842348	HCC	Training	0006842348-HCC	0.63074	-7.6081	0.1907	1.375	0.419	0.14	0	0	1	0	1
82	6853798	HCC	Training	0006853798-HCC	-0.24347	-7.4472	0.1885	1.928	0.42	0.146	0	0	1	0	1
83	6884599	HCC	Training	0006884599-HCC	0.14853	-7.9619	0.1893	1.828	0.424	0.104	0	0	1	0	1
84	6988201	HCC	Training	0006988201-HCC	0.33382	-7.938	0.189	1.403	0.425	0.112	0	0	1	0	1
85	6988212	HCC	Training	0006988212-HCC	0.95081	-8.0522	0.1889	1.375	0.424	0.111	0	0	1	0	1
86	7070635	HCC	Training	0007070635-HCC	0.22292	-7.9257	0.1883	1.325	0.426	0.105	0	0	1	0	1
87	7070715	HCC	Training	0007070715-HCC	0.85259	-7.7928	0.1872	1.279	0.425	0.115	0	0	1	0	1
88	7070931	HCC	Training	0007070931-HCC	0.45291	-7.5439	0.1895	1.375	0.413	0.198	0	0	1	0	1
89	7122045	HCC	Training	0007122045-HCC	0.35877	-7.884	0.1883	1.409	0.426	0.115	0	0	1	0	1
90	7681767	HHC	Training	0007681767-HHC	-1.23012	-8.9804	0.1879	1.747	0.416	0.187	0	1	0	1	0
91	10605217	HCC	Training	0010605217-HCC	-1.52472	-7.6413	0.196	1.489	0.428	0.136	0	0	1	0	0
92	12407862	HCC	Training	0012407862-HCC	-0.03196	-7.8655	0.187	1.618	0.429	0.092	0	0	1	0	1
93	13792206	HCC	Prediction	0013792206-HCC	-0.48228	-8.2496	0.1889	1.888	0.429	0.098	0	0	1	0	0.5
94	13792217	HCC	Training	0013792217-HCC	0.22019	-7.5919	0.1843	1.429	0.42	0.055	0	0	1	1	0.5
95	13792240	HCC	Training	0013792240-HCC	-0.42921	-8.3073	0.1893	1.822	0.426	0.218	0	0	1	0	0
96	13887575	HCC	Training	0013887575-HCC	-0.70578	-7.4065	0.1849	2.129	0.434	0.317	1	1	1	1	1
97	13887586	HCC	Training	0013887586-HCC	-0.70578	-7.406	0.1834	2.283	0.435	0.313	0	1	1	1	1
98	13887597	HCC	Training	0013887597-HCC	-0.72691	-7.4242	0.1839	1.977	0.433	0.335	0	1	1	1	1
99	13887600	HCC	Training	0013887600-HCC	-0.72691	-7.416	0.1834	2.139	0.434	0.315	0	1	1	1	1
100	13887611	HCC	Training	0013887611-HCC	-0.73004	-7.4081	0.1854	0.548	0.433	0.363	0	1	1	1	1
101	13973712	HCC	Training	0013973712-HCC	-0.73004	-8.5355	0.1837	2.139	0.433	0.376	0	1	1	1	1
102	14144913	HCC	Training	0014144913-HCC	0.65585	-7.0684	0.1872	1.697	0.429	0.094	0	0	1	0	1
103	14260403	HCC	Training	0014260403-HCC	-0.58131	-7.577	0.1873	1.805	0.431	0.218	0	0	1	1	0
104	14628069	HCC	Training	0014628069-HCC	0.25575	-7.7949	0.1848	1.453	0.423	0.09	0	0	1	1	0
105	15037588	HCC	Prediction	0015037588-HCC	-0.05305	-7.4859	0.184	1.828	0.429	0.139	0	0	1	1	1
106	15037613	HCC	Training	0015037613-HCC	-0.35408	-7.1927	0.1843	1.828	0.428	0.163	0	0	1	1	1
107	15386080	CCC	Training	0015386080-CCC	-1.36508	-7.6073	0.1917	1.644	0.429	0.268	0	0	1	0	0
108	15942480	HCC	Training	0015942480-HCC	0.53274	-7.9137	0.1906	1.738	0.423	0.261	0	0	1	0	1
109	16118493	HCC	Training	0016118493-HCC	-1.66799	-7.648	0.1962	2.415	0.435	0.196	0	0	0	1	1
110	16146626	HCC	Training	0016146626-HCC	1.89447	-7.4452	0.1842	1.453	0.428	0.089	1	0	1	1	1
111	16637868	HCC	Training	0016637868-HCC	0.03659	-8.0397	0.1888	2.078	0.427	0.125	0	0	1	0	1
112	16655826	HCC	Training	0016655826-HCC	1.11994	-7.6752	0.186	1.481	0.431	0.107	1	0	1	1	1
113	16709301	HCC	Training	0016709301-HCC	-0.09831	-7.9534	0.1865	1.481	0.419	0.108	1	0	1	1	0.5
114	17578415	HCC	Prediction	0017578415-HCC	-0.01463	-8.0185	0.1875	1.656	0.419	0.186	1	0	1	0	1
115	17578437	HCC	Prediction	0017578437-HCC	-0.06891	-8.3899	0.182	1.697	0.44	0.092	3	1	1	0	1
116	17578448	HCC	Training	0017578448-HCC	-0.37406	-8.4523	0.1847	1.57	0.437	0.088	1	1	1	0	1
117	17593269	HCC	Training	0017593269-HCC	-0.37406	-7.7732	0.1853	1.831	0.437	0.189	2	1	1	0	1
118	17702577	HCC	Prediction	0017702577-HCC	1.51426	-6.8191	0.185	1.849	0.428	0.168	0	0	1	1	1
119	17788113	HCC	Training	0017788113-HCC	-0.65317	-7.6929	0.1882	1.875	0.433	0.101	0	0	1	0	1
120	17804352	HCC	Training	0017804352-HCC	-1.53712	-7.6219	0.1985	2.052	0.43	0.285	0	0	1	0	0.5
121	17959114	HCC	Prediction	0017959114-HCC	0.60408	-7.4732	0.186	2.461	0.425	0.339	0	0	1	1	1
122	17959125	CCC	Prediction	0017959125-CCC	-0.33961	-7.2665	0.2043	2.266	0.417	0.454	0	0	1	1	1
123	17959330	HCC	Training	0017959330-HCC	-0.01624	-8.0302	0.19	2.256	0.42	0.332	1	0	1	0	1
124	18188175	HCC	Prediction	0018188175-HCC	0.37159	-7.9602	0.1883	1.9	0.429	0.124	1	0	1	0	1
125	18493215	HCC	Training	0018493215-HCC	0.35877	-7.8566	0.1906	1.409	0.423	0.135	1	0	1	0	1
126	18659455	HCC	Training	0018659455-HCC	0.57246	-7.084	0.1917	1.656	0.431	0.169	1	0	1	1	1
127	19396066	HHC	Training	0019396066-HHC	-1.46093	-7.6288	0.1832	2.153	0.45	0.965	0	1	1	1	1
128	20977508	HCC	Prediction	0020977508-HCC	0.05324	-7.76	0.1831	1.393	0.429	0.514	0	1	1	1	1
129	21709444	CCC	Training	0021709444-CCC	1.22626	-7.4031	0.1888	1.403	0.411	0.143	0	0	1	0	1
130	22212937	CCC	Training	0022212937-CCC	0.30629	-7.375	0.1892	1.409	0.413	0.126	0	0	1	0	1
131	22259309	HCC	Training	0022259309-HCC	1.04387	-7.0166	0.1871	1.875	0.427	0.071	0	0	1	0	1
132	22781244	HCC	Training	0022781244-HCC	0.97727	-7.3276	0.186	1.576	0.422	0.063	0	0	1	1	1
133	22791204	HCC	Training	0022791204-HCC	1.42097	-7.2578	0.1856	1.481	0.419	0.099	0	0	1	1	1
134	22916014	HCC	Prediction	0022916014-HCC	0.44592	-7.8839	0.1883	1.409	0.426	0.115	0	0	1	0	1
135	23103982	CCC	Training	0023103982-CCC	0.3771	-7.0503	0.1879	1.612	0.422	0.12	0	0	1	0	1
136	23504076	HCC	Training	0023504076-HCC	0.56081	-7.1842	0.1883	1.875	0.43	0.151	0	0	1	1	0.5
137	24279912	HHC	Training	0024279912-HHC	1.07079	-7.2573	0.1819	1.599	0.422	0.504	0	1	1	1	1
138	24380856	HCC	Training	0024380856-HCC	0.62201	-7.8839	0.1883	1.409	0.426	0.115	0	0	1	0	1
139	24380867	HCC	Training	0024380867-HCC	-0.07696	-7.8921	0.1912	1.409	0.426	0.134	0	0	1	0	1
140	28559004	HCC	Prediction	0028559004-HCC	-0.88027	-7.7277	0.1988	2.473	0.429	0.371	0	0	1	0	0.5
141	29973135	HCC	Training	0029973135-HCC	0.05175	-7.5725	0.1885	1.888	0.424	0.076	0	0	1	0	1
142	30087479	HCC	Prediction	0030087479-HCC	-0.88758	-7.8929	0.1873	1.754	0.434	0.113	0	0	1	0	1
143	30562346	HHC	Prediction	0030562346-HHC	-0.64926	-6.947	0.1837	1.125	0.431	1.125	2	1	1	1	1
144	31430156	HCC	Training	0031430156-HCC	-0.9123	-7.5451	0.1981	1.226	0.416	0.449	0	0	1	1	0
145	31431397	HCC	Training	0031431397-HCC	-0.38344	-7.4704	0.1976	1.203	0.423	0.391	0	0	1	1	0
146	34264249	HCC	Training	0034264249-HCC	-0.64331	-7.7744	0.1883	2.366	0.432	0.229	1	0	1	0	1
147	40373317	HCC	Training	0040373317-HCC	0.7374	-7.2274	0.187	1.608	0.425	0.091	0	0	1	1	1
148	40374149	CCC	Training	0040374149-CCC	-0.10669	-7.2381	0.2045	1.754	0.419	0.248	0	0	1	1	1
149	50539703	HCC	Training	0050539703-HCC	0.48914	-7.0161	0.1906	0.834	0.423	0.574	1	0	1	1	1
150	50539736	HCC	Training	0050539736-HCC	1.163	-7.1678	0.1912	0.622	0.41	0.473	1	0	1	1	0.5
151	50539747	HCC	Training	0050539747-HCC	1.21305	-7.1296	0.1912	0.622	0.409	0.51	1	0	1	1	0.5
152	51487695	HCC	Training	0051487695-HCC	0.86545	-7.9592	0.1889	1.9	0.415	0.193	0	0	1	1	1
153	53380226	HCC	Training	0053380226-HCC	0.20648	-7.6835	0.1852	1.875	0.42	0.174	0	0	1	0	1
154	53380237	HCC	Prediction	0053380237-HCC	-0.2937	-7.8825	0.1937	1.849	0.417	0.138	0	0	1	0	0.5
155	54915627	HCC	Training	0054915627-HCC	-1.107	-7.6477	0.1919	2.02	0.429	0.112	0	0	0	0	0
156	54965218	HCC	Training	0054965218-HCC	-0.95642	-7.3207	0.1968	1.719	0.423	0.419	0	0	1	0	0.5
157	55268752	HHC	Training	0055268752-HHC	-1.37224	-7.7851	0.1865	1.435	0.416	0.933	0	1	1	1	0.5
158	60634631	HHC	Training	0060634631-HHC	-0.36047	-8.3575	0.1865	1.965	0.424	0.17	0	1	1	0	1
159	61005127	HHC	Training	0061005127-HHC	-0.32668	-8.346	0.1904	1.59	0.436	0.04	1	0	1	0	1
160	62046371	HCC	Training	0062046371-HCC	-0.90248	-8.2392	0.1833	1.876	0.398	0.195	0	1	1	0	0.5
161	63917486	HHC	Training	0063917486-HHC	-1.01864	-8.0342	0.184	2.758	0.437	0.228	0	1	1	1	1
162	63956901	HCC	Training	0063956901-HCC	0.01622	-7.6089	0.1929	2.148	0.431	0.143	0	0	1	0	1
163	63956912	HCC	Training	0063956912-HCC	-0.97577	-7.627	0.192	2.223	0.432	0.155	0	0	1	0	1
164	64059149	HCC	Training	0064059149-HCC	0.45296	-6.6571	0.1849	1.928	0.434	0.255	0	0	1	1	1
165	64748158	HCC	Training	0064748158-HCC	0.78063	-7.8164	0.1891	1.78	0.405	0.386	0	0	1	1	1
166	64748216	HCC	Training	0064748216-HCC	-0.4352	-7.7277	0.1886	1.78	0.42	0.287	0	0	1	1	1
167	71119103	HCC	Training	0071119103-HCC	-0.19426	-7.5007	0.1976	1.761	0.378	0.67	0	0	1	0	0
168	72490018	HCC	Training	0072490018-HCC	-1.74625	-7.1985	0.1817	1.936	0.427	0.367	0	1	1	0	0.5
169	82163551	HCC	Training	0082163551-HCC	-0.75067	-7.4604	0.183	1.589	0.412	0.735	0	1	1	1	0.5
170	89427190	HCC	Training	0089427190-HCC	0.52132	-8.122	0.1915	1.688	0.383	0.448	0	0	1	1	0.5
171	99376224	HHC	Training	0099376224-HHC	-1.30242	-7.6347	0.1868	2.074	0.415	0.554	1	1	1	1	1
172	100789693	HCC	Training	0100789693-HCC	0.67309	-7.8453	0.1876	1.805	0.434	0.17	1	0	1	0	1
173	104485010	HCC	Training	0104485010-HCC	-0.43936	-6.7131	0.1949	1.335	0.437	0.418	0	0	1	1	1
174	154619519	HCC	Training	0154619519-HCC	0.93907	-6.0977	0.1852	0.583	0.434	0.67	0	0	1	1	1
175	154619564	HCC	Training	0154619564-HCC	1.29975	-6.1269	0.185	0.522	0.434	0.546	0	0	1	1	1
176	154619644	HCC	Training	0154619644-HCC	1.0852	-6.0846	0.1852	0.504	0.434	0.58	0	0	1	1	1
177	154619666	HCC	Training	0154619666-HCC	1.29985	-6.0968	0.1852	0.522	0.432	0.563	0	0	1	1	1
178	154619917	HCC	Training	0154619917-HCC	1.5008	-6.0479	0.185	0.504	0.437	0.569	0	0	1	1	1
