# Supplementary material for: QSTR Modeling to Find Relevant DFT Descriptors Related to the Toxicity of Carbamates
Source: Molecules. 2022 Aug 28;27(17):5530. doi: 10.3390/molecules27175530 (PMC9457808; doi:10.3390/molecules27175530)
Supplement: Supplementary file 1 [file molecules-27-05530-s001.zip › Model-Data2.csv]

No	ID	Class	Status	NAME	Log(1/C)	Volume/(Ang**3)	W/(g/mol)	Vertical_IP/(eV)	Vertical_EA/(eV)	Mulliken_electronegativity/(eV)	Chemical_potential/(eV)	Mu^-	Mu^+	Hardness/(eV)	Softness/(eV^-1)	Electrophilicity_index/(eV)	w-	w+	Nucleophilicity_index(eV)	C_q(N)	D-LOC	D-SpPosA_RG	D-H4m	D-nCt	D-nROCON	D-B05[C-N]	D-B05[N-O]	D-DLS_05
1	50077	HHC	Training	0000050077-HHC	1.04705	280.5	334.33	-1.243	-7.1313	-4.1871	4.1871	2.715075	5.659225	5.8883	0.1698	1.4887	1.251911801	5.439061801	4.0951	0.1839	1.39	0.425	0.277	1	1	1	1	1
2	50191	HHC	Training	0000050191-HHC	-0.46254	197.99	209.2435	0.4598	-8.335	-3.9376	3.9376	1.7389	6.1363	8.7948	0.1137	0.8815	0.343813755	4.281413755	2.9751	0.187	1.938	0.443	0.103	1	1	1	1	1
3	51796	HHC	Training	0000051796-HHC	-1.30759	85.25	89.0933	0.9369	-9.7517	-4.4074	4.4074	1.73525	7.07955	10.6886	0.0936	0.9087	0.28171066	4.68911066	2.7734	0.1801	1.459	0.441	0.033	0	1	0	0	1
4	57476	HCC	Training	0000057476-HCC	1.78667	261.48	275.35	0.7491	-6.561	-2.9059	2.9059	1.078425	4.733475	7.3101	0.1368	0.5776	0.159095017	3.065045017	4.73	0.1845	1.364	0.428	0.227	0	0	1	1	1
5	63252	HCC	Training	0000063252-HCC	-0.05805	184.97	201.224	0.0562	-7.4922	-3.718	3.718	1.8309	5.6051	7.5483	0.1325	0.9157	0.444093425	4.162093425	3.8519	0.1899	1.429	0.426	0.08	0	0	1	0	0
6	64006	HCC	Training	0000064006-HCC	1.08199	190.93	193.2445	0.6293	-7.9928	-3.6817	3.6817	1.526225	5.837275	8.6221	0.116	0.7861	0.270161881	3.951911881	3.4171	0.1875	1.733	0.433	0.061	1	0	1	0	1
7	87478	CCC	Training	0000087478-CCC	0.59727	227.1	245.2805	0.3174	-7.5049	-3.5938	3.5938	1.638175	5.549325	7.8223	0.1278	0.8255	0.343072668	3.936822668	3.7307	0.1946	1.409	0.423	0.101	0	0	1	1	0.5
8	101213	HCC	Training	0000101213-HCC	-0.74945	187.9	213.663	0.4768	-7.9863	-3.7548	3.7548	1.638975	5.870525	8.463	0.1182	0.8329	0.317406039	4.072156039	3.478	0.1959	1.876	0.417	0.091	0	0	0	0	1
9	101279	HCC	Training	0000101279-HCC	-0.31002	207.23	258.1031	0.5004	-7.9858	-3.7427	3.7427	1.62115	5.86425	8.4863	0.1178	0.8253	0.309694247	4.052394247	3.2937	0.1966	2.453	0.398	0.283	0	0	1	0	0.5
10	114261	HCC	Prediction	0000114261-HCC	0.70787	199.91	209.2435	0.6563	-7.6126	-3.4781	3.4781	1.410925	5.545375	8.2689	0.1209	0.7315	0.240746575	3.718896575	3.8837	0.1844	1.805	0.43	0.065	0	0	1	1	1
11	119380	CCC	Training	0000119380-CCC	1.2914	205.64	211.2633	0.586	-7.6659	-3.54	3.54	1.476975	5.602925	8.2519	0.1212	0.7593	0.264357924	3.804307924	3.8601	0.1933	1.698	0.426	0.09	0	0	1	1	1
12	122156	CCC	Training	0000122156-CCC	0.24563	205.3	211.259	-0.0255	-8.0167	-4.0211	4.0211	2.0233	6.0189	7.9912	0.1251	1.0117	0.512281371	4.533381371	3.7618	0.1914	1.571	0.424	0.124	0	1	1	0	1
13	122429	HCC	Training	0000122429-HCC	-0.74662	174.36	179.2177	0.6462	-7.8717	-3.6128	3.6128	1.483275	5.742225	8.5179	0.1174	0.7662	0.258291918	3.871041918	3.6988	0.1937	1.911	0.433	0.101	0	0	0	0	1
14	126523	HHC	Training	0000126523-HHC	-0.29657	163.82	167.207	0.7613	-8.643	-3.9409	3.9409	1.589775	6.291925	9.4043	0.1063	0.8257	0.268747759	4.209597759	3.0137	0.1862	1.528	0.438	0.091	1	1	1	0	1
15	315184	HCC	Prediction	0000315184-HCC	1.20078	220	222.2862	0.6798	-6.9881	-3.1542	3.1542	1.237175	5.071125	7.6679	0.1304	0.6487	0.199611625	3.353761625	4.5508	0.1866	1.656	0.429	0.172	0	0	1	1	1
16	330643	HCC	Training	0000330643-HCC	0.07064	240.88	235.3249	0.592	-7.8755	-3.6418	3.6418	1.524875	5.758625	8.4675	0.1181	0.7831	0.274608062	3.916358062	3.4735	0.1871	1.693	0.434	0.12	2	0	1	0	1
17	532036	HHC	Training	0000532036-HHC	-0.73812	216.28	241.2415	0.5193	-7.2944	-3.3876	3.3876	1.434125	5.340975	7.8137	0.128	0.7343	0.263219028	3.650769028	4.2565	0.1924	2.297	0.435	0.182	0	1	1	1	1
18	533062	HHC	Training	0000533062-HHC	-0.66854	207.29	225.242	0.4716	-7.6291	-3.5787	3.5787	1.553575	5.603925	8.1007	0.1234	0.7905	0.297948977	3.876698977	3.9254	0.1928	2.25	0.438	0.152	0	1	1	1	1
19	541957	HHC	Training	0000541957-HHC	-0.50643	135.44	131.174	0.8395	-9.3486	-4.2545	4.2545	1.707525	6.801575	10.1881	0.0982	0.8883	0.286181096	4.540731096	2.7802	0.1838	1.837	0.442	0.023	0	1	1	0	1
20	598550	HHC	Prediction	0000598550-HHC	-1.52249	68.45	75.0665	1.0156	-9.9635	-4.474	4.474	1.729175	7.218725	10.9792	0.0911	0.9116	0.272339826	4.746289826	2.6884	0.181	0.971	0.439	0.021	0	1	0	0	0.5
21	627123	HHC	Training	0000627123-HHC	-1.26012	102.06	103.1201	1.2328	-9.5645	-4.1659	4.1659	1.466525	6.865175	10.7974	0.0926	0.8036	0.199188276	4.365038276	2.7872	0.1802	1.557	0.443	0.032	0	1	1	0	1
22	644644	CCC	Training	0000644644-CCC	0.98274	220.58	240.261	0.8235	-7.8434	-3.51	3.51	1.343225	5.676675	8.6668	0.1154	0.7107	0.20817748	3.71812748	3.2652	0.1882	1.734	0.419	0.195	0	0	1	1	1
23	671045	HCC	Training	0000671045-HCC	0.85261	187.63	213.6628	0.5734	-7.8294	-3.628	3.628	1.5273	5.7287	8.4029	0.119	0.7832	0.277603333	3.905603333	3.5169	0.1896	1.618	0.412	0.143	0	0	1	0	1
24	673198	HCC	Training	0000673198-HCC	1.31654	207.73	207.271	0.6816	-7.9548	-3.6366	3.6366	1.4775	5.7957	8.6364	0.1158	0.7656	0.25276808	3.88936808	3.4241	0.1874	1.805	0.435	0.078	1	0	1	0	1
25	673314	HHC	Prediction	0000673314-HHC	-0.79194	173.71	179.2177	0.5227	-8.256	-3.8666	3.8666	1.671975	6.061325	8.7787	0.1139	0.8515	0.318441273	4.185091273	3.0309	0.1805	2.123	0.439	0.068	0	1	1	0	1
26	709900	HHC	Training	0000709900-HHC	-0.78801	173.49	179.218	0.6008	-8.4018	-3.9005	3.9005	1.64985	6.15115	9.0025	0.1111	0.845	0.302357655	4.202857655	3.0288	0.186	1.911	0.437	0.034	0	1	1	0	1
27	801525	HHC	Prediction	0000801525-HHC	0.70952	297.44	348.357	-1.2489	-7.1097	-4.1793	4.1793	2.7141	5.6445	5.8607	0.1706	1.4901	1.256882816	5.436182816	4.0996	0.1843	1.375	0.422	0.308	1	1	1	1	1
28	886748	HHC	Training	0000886748-HHC	-0.48124	204.27	245.6608	0.2534	-7.7613	-3.7539	3.7539	1.750275	5.757625	8.0147	0.1248	0.8791	0.382230473	4.136180473	3.7359	0.1931	2.25	0.424	0.26	0	1	1	1	1
29	1016462	CCC	Prediction	0001016462-CCC	0.81346	192.62	221.279	0.3171	-7.5151	-3.599	3.599	1.64095	5.55705	7.8322	0.1277	0.8269	0.343800835	3.942800835	3.7722	0.1865	1.506	0.409	0.066	0	0	1	0	0.5
30	1020355	HCC	Prediction	0001020355-HCC	0.80091	224.29	221.298	0.6192	-7.7125	-3.5467	3.5467	1.463725	5.629575	8.3317	0.12	0.7549	0.257149306	3.803799306	3.6398	0.1871	1.774	0.433	0.126	1	0	1	0	1
31	1079330	HCC	Training	0001079330-HCC	0.4714	175.68	207.2521	0.3015	-7.6268	-3.6626	3.6626	1.680575	5.644725	7.9283	0.1261	0.846	0.356234291	4.018884291	3.7563	0.1861	1.489	0.412	0.056	0	0	1	0	0
32	1124545	HHC	Training	0001124545-HHC	-1.18653	141.89	143.185	0.9977	-9.0666	-4.0345	4.0345	1.518375	6.550525	10.0643	0.0994	0.8086	0.229073323	4.263523323	2.8181	0.1832	1.461	0.444	0.024	0	1	1	0	1
33	1129415	HCC	Training	0001129415-HCC	-0.21015	157.54	165.1909	0.6612	-8.0893	-3.714	3.714	1.526425	5.901675	8.7505	0.1143	0.7882	0.266267445	3.980317445	3.3987	0.1877	1.695	0.43	0.055	0	0	1	0	0.5
34	1563662	HCC	Training	0001563662-HCC	1.64592	205.54	221.2545	0.6144	-7.4239	-3.4047	3.4047	1.395175	5.414325	8.0383	0.1244	0.7211	0.242154844	3.646904844	4.0734	0.1853	1.5	0.425	0.06	1	0	1	1	1
35	1563673	HCC	Training	0001563673-HCC	0.68298	189.31	207.228	0.6808	-7.4983	-3.4088	3.4088	1.363975	5.453525	8.1791	0.1223	0.7103	0.227461188	3.636211188	4.0307	0.1853	1.506	0.426	0.06	0	0	1	1	0.5
36	1616882	HHC	Training	0001616882-HHC	-1.96541	111.04	119.1191	0.8514	-8.8255	-3.987	3.987	1.567825	6.406275	9.6769	0.1033	0.8214	0.254014739	4.241064739	3.0652	0.1835	1.906	0.432	0.031	0	1	0	1	1
37	1690331	HHC	Training	0001690331-HHC	-0.52153	187.03	213.663	0.4721	-8.4046	-3.9663	3.9663	1.747075	6.185425	8.8767	0.1127	0.8861	0.343852001	4.310102001	3.0191	0.1862	1.733	0.421	0.051	0	1	1	0	1
38	1879261	HCC	Training	0001879261-HCC	-0.15445	196.1	245.2579	0.0495	-8.065	-4.0077	4.0077	1.979125	6.036375	8.1145	0.1232	0.9897	0.482708209	4.490458209	3.2116	0.1969	1.774	0.422	0.329	0	0	1	0	0
39	1918189	HCC	Training	0001918189-HCC	-0.37514	168.05	220.054	0.4748	-7.984	-3.7546	3.7546	1.6399	5.8693	8.4588	0.1182	0.8333	0.317925948	4.072525948	3.4339	0.1955	1.662	0.391	0.118	0	0	0	0	0
40	1943799	HCC	Training	0001943799-HCC	-0.55295	140.97	151.1641	0.6773	-8.248	-3.7853	3.7853	1.554025	6.016675	8.9253	0.112	0.8027	0.270578434	4.055928434	3.2931	0.1881	1.705	0.43	0.058	0	0	1	0	0
41	1966581	HCC	Training	0001966581-HCC	-0.90248	184.85	234.0811	0.1546	-8.2117	-4.0285	4.0285	1.936975	6.120125	8.3664	0.1195	0.9699	0.448450588	4.477000588	2.938	0.1797	1.876	0.398	0.09	0	1	1	0	0.5
42	1967164	HCC	Training	0001967164-HCC	-1.02699	193.6	223.658	0.3361	-7.9976	-3.8307	3.8307	1.747325	5.914175	8.3337	0.12	0.8804	0.366361239	4.197111239	3.3483	0.198	2.071	0.415	0.257	0	0	1	0	0.5
43	2032599	HCC	Training	0002032599-HCC	0.84148	203.44	208.259	0.8673	-7.0376	-3.0851	3.0851	1.108925	5.061375	7.9049	0.1265	0.602	0.155563594	3.240713594	4.4145	0.1862	1.697	0.428	0.159	0	0	1	1	1
44	2032657	HCC	Training	0002032657-HCC	1.05175	208.79	225.311	0.3419	-7.4804	-3.5692	3.5692	1.613675	5.524825	7.8223	0.1278	0.8143	0.332887642	3.902137642	3.966	0.1888	1.697	0.419	0.162	0	0	1	0	1
45	2282340	HCC	Training	0002282340-HCC	0.64601	224.53	221.298	0.679	-7.9196	-3.6203	3.6203	1.47065	5.76995	8.5986	0.1163	0.7621	0.251530647	3.871830647	3.4379	0.1877	1.875	0.436	0.104	1	0	1	0	1
46	2313919	HCC	Training	0002313919-HCC	-0.60326	242.95	249.308	0.1113	-7.9261	-3.9074	3.9074	1.89805	5.91675	8.0375	0.1244	0.9498	0.448228756	4.355628756	3.3793	0.1885	2.039	0.428	0.186	0	0	1	0	1
47	2313931	HCC	Training	0002313931-HCC	-1.19433	223.42	255.7	0.0927	-7.7682	-3.8377	3.8377	1.872525	5.802975	7.8609	0.1272	0.9368	0.446049419	4.283799419	3.49	0.1897	1.973	0.412	0.242	0	0	1	0	1
48	2410095	HCC	Training	0002410095-HCC	-0.25053	244.57	267.347	-0.1412	-7.588	-3.8646	3.8646	2.0029	5.7263	7.4468	0.1343	1.0028	0.538702316	4.403302316	3.9267	0.1894	2.039	0.418	0.241	0	0	1	0	1
49	2425107	HCC	Training	0002425107-HCC	-0.20902	174.1	179.2177	0.6891	-7.8163	-3.5636	3.5636	1.43725	5.68995	8.5054	0.1176	0.7465	0.242867774	3.806467774	3.6175	0.1871	1.662	0.427	0.088	0	0	1	0	1
50	2521019	CCC	Training	0002521019-CCC	-0.79888	214.55	219.2823	0.6064	-7.9723	-3.6829	3.6829	1.538275	5.827625	8.5787	0.1166	0.7906	0.275833165	3.958783165	3.4147	0.1858	1.375	0.432	0.11	0	1	1	0	1
51	2532492	CCC	Training	0002532492-CCC	0.04781	216.33	223.274	0.3356	-8.0802	-3.8723	3.8723	1.76835	5.97625	8.4158	0.1188	0.8909	0.371570347	4.243870347	3.3167	0.1886	1.774	0.425	0.095	0	0	1	0	1
52	2631267	HCC	Training	0002631267-HCC	0.38787	220.49	222.286	0.5678	-6.7047	-3.0684	3.0684	1.250325	4.886575	7.2725	0.1375	0.6473	0.214962201	3.283412201	4.7223	0.1875	1.828	0.434	0.145	0	0	1	0	1
53	2631370	HCC	Prediction	0002631370-HCC	0.77247	207.49	207.2713	0.6325	-7.9042	-3.6359	3.6359	1.501675	5.770025	8.5367	0.1171	0.7743	0.264156853	3.900006853	3.5	0.1874	1.697	0.432	0.075	1	0	1	0	1
54	2631405	HCC	Training	0002631405-HCC	-0.36711	190.93	193.2445	0.632	-8.2037	-3.7859	3.7859	1.576925	5.994775	8.8357	0.1132	0.8111	0.28143695	4.06728695	3.2097	0.1878	1.733	0.432	0.071	1	0	1	0	1
55	2635101	HCC	Training	0002635101-HCC	0.75932	216.34	241.309	0.1471	-7.5918	-3.7224	3.7224	1.787625	5.657075	7.7389	0.1292	0.8952	0.412927308	4.135277308	3.9348	0.1902	1.656	0.415	0.291	0	0	1	0	1
56	2655143	HCC	Training	0002655143-HCC	-0.13579	174.1	179.2177	0.652	-7.9584	-3.6532	3.6532	1.5006	5.8058	8.6104	0.1161	0.775	0.261520993	3.914720993	3.489	0.1875	1.662	0.43	0.06	0	0	1	0	1
57	2655198	HCC	Training	0002655198-HCC	-0.83469	273.35	263.3785	0.5433	-7.7381	-3.5974	3.5974	1.52705	5.66775	8.2814	0.1208	0.7813	0.281580615	3.878980615	3.5681	0.1866	1.617	0.431	0.153	0	0	1	0	1
58	2686999	HCC	Training	0002686999-HCC	0.03569	190.66	193.2445	0.6713	-7.6832	-3.5059	3.5059	1.417325	5.594575	8.3545	0.1197	0.7356	0.240446485	3.746396485	3.7251	0.1868	1.618	0.428	0.107	0	0	1	0	1
59	2752718	HCC	Training	0002752718-HCC	-0.0814	207.49	207.271	0.6201	-7.7932	-3.5865	3.5865	1.483225	5.689875	8.4133	0.1189	0.7644	0.261485553	3.848035553	3.5719	0.1872	1.697	0.432	0.078	1	0	1	0	1
60	2752810	HCC	Training	0002752810-HCC	1.03512	204.46	227.69	0.5232	-7.9419	-3.7094	3.7094	1.593075	5.825625	8.4651	0.1181	0.8127	0.299806022	4.009156022	3.3821	0.1903	1.697	0.42	0.099	1	0	1	0	1
61	2917193	HCC	Training	0002917193-HCC	0.68434	221.26	241.716	0.5467	-7.907	-3.6802	3.6802	1.566725	5.793575	8.4537	0.1183	0.8011	0.290361289	3.970511289	3.3916	0.19	1.774	0.423	0.158	1	0	1	0	1
62	3279467	HCC	Training	0003279467-HCC	0.53405	189.02	205.212	0.5683	-7.743	-3.5873	3.5873	1.509525	5.665175	8.3113	0.1203	0.7742	0.274164779	3.861514779	3.6738	0.1885	1.888	0.426	0.092	0	0	1	1	0
63	3282006	HCC	Training	0003282006-HCC	0.06916	214.17	219.282	0.5926	-7.9516	-3.6795	3.6795	1.54345	5.81555	8.5441	0.117	0.7923	0.278813453	3.958313453	3.3817	0.1869	1.375	0.435	0.087	1	0	1	0	1
64	3566005	HCC	Training	0003566005-HCC	0.6259	192.23	211.284	0.5342	-7.1995	-3.3327	3.3327	1.399225	5.266075	7.7336	0.1293	0.7181	0.253155747	3.585805747	4.2081	0.1868	1.733	0.418	0.149	0	0	1	0	1
65	3566094	HCC	Prediction	0003566094-HCC	0.81328	204.46	227.69	0.5174	-8.0724	-3.7775	3.7775	1.63005	5.92495	8.5898	0.1164	0.8306	0.309327691	4.086827691	3.2845	0.1899	1.697	0.419	0.25	1	0	1	0	1
66	3692908	HCC	Training	0003692908-HCC	0.13611	189.02	205.212	0.5225	-7.7846	-3.631	3.631	1.554275	5.707825	8.3071	0.1204	0.7936	0.290807957	3.921857957	3.6294	0.1887	1.888	0.424	0.109	0	0	1	0	0
67	3766812	HCC	Training	0003766812-HCC	-0.22753	207.73	207.271	0.5823	-8.0283	-3.723	3.723	1.57035	5.87565	8.6107	0.1161	0.8049	0.28639109	4.00939109	3.3533	0.1871	1.805	0.434	0.107	1	0	1	0	1
68	3938452	CCC	Training	0003938452-CCC	0.11242	207.87	207.271	0.6596	-7.8327	-3.5865	3.5865	1.463475	5.709625	8.4922	0.1178	0.7574	0.25220012	3.83875012	3.4527	0.1877	1.697	0.428	0.076	1	0	1	0	1
69	3942549	HCC	Training	0003942549-HCC	-0.54298	154.51	185.6092	0.5394	-8.2399	-3.8502	3.8502	1.655425	6.045075	8.7793	0.1139	0.8443	0.312146974	4.162396974	3.191	0.1908	1.695	0.411	0.058	0	0	1	0	0
70	3942710	HCC	Training	0003942710-HCC	-0.38243	207.49	207.271	0.6003	-7.8397	-3.6197	3.6197	1.5097	5.7297	8.44	0.1185	0.7762	0.270046693	3.889746693	3.5084	0.1869	1.697	0.432	0.093	1	0	1	0	1
71	3971899	HCC	Training	0003971899-HCC	-0.21632	190.66	193.245	0.644	-7.7746	-3.5653	3.5653	1.46065	5.66995	8.4187	0.1188	0.755	0.253426748	3.818726748	3.6502	0.1864	1.618	0.428	0.117	0	0	1	0	1
72	4062991	HCC	Training	0004062991-HCC	0.01542	194.49	207.228	0.5368	-7.7042	-3.5837	3.5837	1.52345	5.64395	8.2411	0.1213	0.7792	0.281628431	3.865328431	3.7784	0.1845	1.888	0.429	0.072	0	0	1	1	0
73	4248219	HHC	Training	0004248219-HHC	-1.26004	185.85	173.254	0.98	-8.9705	-3.9953	3.9953	1.507625	6.482875	9.9505	0.1005	0.8021	0.228424013	4.223674013	2.7964	0.1822	2.189	0.445	0.046	1	1	1	0	1
74	4785722	HCC	Training	0004785722-HCC	1.29241	222.11	235.281	0.6038	-7.3158	-3.356	3.356	1.3761	5.3359	7.9195	0.1263	0.7111	0.239109451	3.595109451	4.144	0.1849	1.481	0.424	0.107	1	0	1	1	1
75	4790925	HCC	Prediction	0004790925-HCC	0.01328	219.08	255.7	0.5046	-7.5458	-3.5206	3.5206	1.508	5.5332	8.0504	0.1242	0.7698	0.282478386	3.803078386	3.8588	0.1854	1.481	0.412	0.156	1	0	1	1	1
76	4849325	HCC	Prediction	0004849325-HCC	-1.03099	267.89	279.3379	0.4742	-7.196	-3.3609	3.3609	1.44335	5.27845	7.6701	0.1304	0.7363	0.27160429	3.63250429	4.0329	0.1938	1.959	0.434	0.319	1	0	1	0	1
77	5266977	HCC	Prediction	0005266977-HCC	-0.73864	192.99	217.223	0.1676	-7.1652	-3.4988	3.4988	1.6656	5.332	7.3328	0.1364	0.8347	0.3783307	3.8771307	4.1961	0.1877	1.453	0.432	0.109	0	0	1	0	0
78	5721722	HCC	Training	0005721722-HCC	-0.13585	192.99	217.223	0.0369	-7.2751	-3.6191	3.6191	1.7911	5.4471	7.312	0.1368	0.8957	0.438736216	4.057836216	4.079	0.1907	1.453	0.431	0.133	0	0	1	0	0
79	5748265	CCC	Training	0005748265-CCC	-0.37952	260.24	263.335	0.206	-7.8819	-3.838	3.838	1.815975	5.859925	8.0879	0.1236	0.9106	0.4077406	4.2456906	3.3064	0.2022	1.991	0.428	0.288	2	0	1	0	1
80	6392467	HCC	Training	0006392467-HCC	0.48893	275.95	274.3618	0.3616	-7.0699	-3.3541	3.3541	1.496275	5.212025	7.4315	0.1346	0.7569	0.301263389	3.655413389	4.3854	0.1876	1.89	0.433	0.222	0	0	1	1	1
81	6842348	HCC	Training	0006842348-HCC	0.63074	207.68	239.294	0.449	-7.6081	-3.5796	3.5796	1.565275	5.593825	8.0571	0.1241	0.7952	0.304090284	3.883640284	3.8848	0.1907	1.375	0.419	0.14	0	0	1	0	1
82	6853798	HCC	Training	0006853798-HCC	-0.24347	260.79	285.4301	0.3786	-7.4472	-3.5343	3.5343	1.57785	5.49075	7.8259	0.1278	0.7981	0.318128578	3.852428578	3.9865	0.1885	1.928	0.42	0.146	0	0	1	0	1
83	6884599	HCC	Training	0006884599-HCC	0.14853	208.89	225.2425	0.4922	-7.9619	-3.7348	3.7348	1.621325	5.848375	8.4541	0.1183	0.825	0.310937268	4.045787268	3.2894	0.1893	1.828	0.424	0.104	0	0	1	0	1
84	6988201	HCC	Training	0006988201-HCC	0.33382	215.12	237.253	0.5979	-7.938	-3.67	3.67	1.536075	5.804025	8.5359	0.1172	0.789	0.276423858	3.946473858	3.3291	0.189	1.403	0.425	0.112	0	0	1	0	1
85	6988212	HCC	Training	0006988212-HCC	0.95081	198.53	223.227	0.4819	-8.0522	-3.7852	3.7852	1.651625	5.918675	8.5342	0.1172	0.8394	0.319642978	4.104792978	3.2728	0.1889	1.375	0.424	0.111	0	0	1	0	1
86	7070635	HCC	Training	0007070635-HCC	0.22292	215.34	237.253	0.4917	-7.9257	-3.717	3.717	1.61265	5.82135	8.4174	0.1188	0.8207	0.308960014	4.025960014	3.3368	0.1883	1.325	0.426	0.105	0	0	1	0	1
87	7070715	HCC	Training	0007070715-HCC	0.85259	225.95	249.264	0.3834	-7.7928	-3.7047	3.7047	1.66065	5.74875	8.1762	0.1223	0.8393	0.337290969	4.041990969	3.3991	0.1872	1.279	0.425	0.115	0	0	1	0	1
88	7070931	HCC	Training	0007070931-HCC	0.45291	216.82	255.361	0.2949	-7.5439	-3.6245	3.6245	1.6648	5.5842	7.8389	0.1276	0.8379	0.353569301	3.978069301	3.8955	0.1895	1.375	0.413	0.198	0	0	1	0	1
89	7122045	HCC	Training	0007122045-HCC	0.35877	231.71	251.28	0.4462	-7.884	-3.7189	3.7189	1.63635	5.80145	8.3302	0.12	0.8301	0.321437819	4.040337819	3.3498	0.1883	1.409	0.426	0.115	0	0	1	0	1
90	7681767	HHC	Training	0007681767-HHC	-1.23012	161.21	200.1532	-0.8875	-8.9804	-4.934	4.934	2.910725	6.957175	8.0928	0.1236	1.504	1.046883074	5.980833074	2.5133	0.1879	1.747	0.416	0.187	0	1	0	1	0
91	10605217	HCC	Training	0010605217-HCC	-1.52472	165.8	191.1891	0.4393	-7.6413	-3.601	3.601	1.58085	5.62115	8.0807	0.1238	0.8024	0.309269946	3.910269946	3.8319	0.196	1.489	0.428	0.136	0	0	1	0	0
92	12407862	HCC	Training	0012407862-HCC	-0.03196	190.66	193.2445	0.6824	-7.8655	-3.5915	3.5915	1.454575	5.728525	8.548	0.117	0.7545	0.24752143	3.83907143	3.5566	0.187	1.618	0.429	0.092	0	0	1	0	1
93	13792206	HCC	Prediction	0013792206-HCC	-0.48228	191.44	204.2278	0.3158	-8.2496	-3.9669	3.9669	1.82555	6.10825	8.5655	0.1167	0.9186	0.389080814	4.355980814	3.1171	0.1889	1.888	0.429	0.098	0	0	1	0	0.5
94	13792217	HCC	Training	0013792217-HCC	0.22019	181.71	209.2	0.6493	-7.5919	-3.4713	3.4713	1.411	5.5316	8.2413	0.1213	0.7311	0.241581444	3.712881444	3.9715	0.1843	1.429	0.42	0.055	0	0	1	1	0.5
95	13792240	HCC	Training	0013792240-HCC	-0.42921	174.64	190.201	0.3406	-8.3073	-3.9833	3.9833	1.821375	6.145325	8.6479	0.1156	0.9174	0.383608378	4.366958378	3.1	0.1893	1.822	0.426	0.218	0	0	1	0	0
96	13887575	HCC	Training	0013887575-HCC	-0.70578	273.57	295.333	0.5524	-7.4065	-3.4271	3.4271	1.437325	5.416775	7.9589	0.1256	0.7378	0.259571443	3.686621443	3.9655	0.1849	2.129	0.434	0.317	1	1	1	1	1
97	13887586	HCC	Training	0013887586-HCC	-0.70578	273.79	295.3329	0.3568	-7.406	-3.5246	3.5246	1.5839	5.4653	7.7627	0.1288	0.8002	0.323174526	3.847774526	3.9664	0.1834	2.283	0.435	0.313	0	1	1	1	1
98	13887597	HCC	Training	0013887597-HCC	-0.72691	256.77	281.306	0.9594	-7.4242	-3.2324	3.2324	1.1365	5.3283	8.3835	0.1193	0.6232	0.154066541	3.386466541	3.9675	0.1839	1.977	0.433	0.335	0	1	1	1	1
99	13887600	HCC	Training	0013887600-HCC	-0.72691	256.98	281.306	0.9445	-7.416	-3.2358	3.2358	1.145625	5.325875	8.3605	0.1196	0.6262	0.156983032	3.392733032	3.9665	0.1834	2.139	0.434	0.315	0	1	1	1	1
100	13887611	HCC	Training	0013887611-HCC	-0.73004	246.41	279.29	0.3963	-7.4081	-3.5059	3.5059	1.5548	5.457	7.8045	0.1281	0.7874	0.309748737	3.815648737	3.9578	0.1854	0.548	0.433	0.363	0	1	1	1	1
101	13973712	HCC	Training	0013973712-HCC	-0.73004	251.35	279.29	0.2783	-8.5355	-4.1286	4.1286	1.92515	6.33205	8.8138	0.1135	0.967	0.420499957	4.549099957	3.9464	0.1837	2.139	0.433	0.376	0	1	1	1	1
102	14144913	HCC	Training	0014144913-HCC	0.65585	203.44	208.259	0.6339	-7.0684	-3.2173	3.2173	1.291675	5.142825	7.7023	0.1298	0.6719	0.216613778	3.433863778	4.3916	0.1872	1.697	0.429	0.094	0	0	1	0	1
103	14260403	HCC	Training	0014260403-HCC	-0.58131	188.92	208.216	0.3788	-7.577	-3.5991	3.5991	1.61015	5.58805	7.9557	0.1257	0.8141	0.325873328	3.924973328	3.7944	0.1873	1.805	0.431	0.218	0	0	1	1	0
104	14628069	HCC	Training	0014628069-HCC	0.25575	197.37	216.239	-0.1519	-7.7949	-3.9734	3.9734	2.06265	5.88415	7.643	0.1308	1.0328	0.556656421	4.530056421	3.5154	0.1848	1.453	0.423	0.09	0	0	1	1	0
105	15037588	HCC	Prediction	0015037588-HCC	-0.05305	211.05	221.255	0.4979	-7.4859	-3.494	3.494	1.49805	5.48995	7.9838	0.1253	0.7645	0.281088429	3.775088429	3.8724	0.184	1.828	0.429	0.139	0	0	1	1	1
106	15037613	HCC	Training	0015037613-HCC	-0.35408	210.5	221.255	0.2805	-7.1927	-3.4561	3.4561	1.5878	5.3244	7.4733	0.1338	0.7992	0.337353321	3.793453321	4.0967	0.1843	1.828	0.428	0.163	0	0	1	1	1
107	15386080	CCC	Training	0015386080-CCC	-1.36508	210.17	231.25	-0.0599	-7.6073	-3.8336	3.8336	1.94675	5.72045	7.5473	0.1325	0.9736	0.502137897	4.335737897	3.6885	0.1917	1.644	0.429	0.268	0	0	1	0	0
108	15942480	HCC	Training	0015942480-HCC	0.53274	237.5	255.743	0.5442	-7.9137	-3.6848	3.6848	1.570275	5.799225	8.4578	0.1182	0.8027	0.291533782	3.976283782	3.3797	0.1906	1.738	0.423	0.261	0	0	1	0	1
109	16118493	HCC	Training	0016118493-HCC	-1.66799	222.55	236.2694	0.3705	-7.648	-3.6388	3.6388	1.634125	5.643375	8.0186	0.1247	0.8256	0.333025443	3.971775443	3.5279	0.1962	2.415	0.435	0.196	0	0	0	1	1
110	16146626	HCC	Training	0016146626-HCC	1.89447	222.35	235.281	0.7298	-7.4452	-3.3577	3.3577	1.31395	5.40145	8.175	0.1223	0.6895	0.211188331	3.568888331	4.012	0.1842	1.453	0.428	0.089	1	0	1	1	1
111	16637868	HCC	Training	0016637868-HCC	0.03659	226.07	239.337	0.5166	-8.0397	-3.7615	3.7615	1.622475	5.900625	8.5563	0.1169	0.8268	0.307659283	4.069209283	4.0525	0.1888	2.078	0.427	0.125	0	0	1	0	1
112	16655826	HCC	Training	0016655826-HCC	1.11994	213.59	237.253	0.4132	-7.6752	-3.631	3.631	1.6089	5.6531	8.0884	0.1236	0.815	0.320033531	3.951033531	3.7777	0.186	1.481	0.431	0.107	1	0	1	1	1
113	16709301	HCC	Training	0016709301-HCC	-0.09831	207.73	235.238	-0.4054	-7.9534	-4.1794	4.1794	2.2924	6.0664	7.548	0.1325	1.1571	0.696223869	4.875623869	3.3966	0.1865	1.481	0.419	0.108	1	0	1	1	0.5
114	17578415	HCC	Prediction	0017578415-HCC	-0.01463	221.02	241.716	0.551	-8.0185	-3.7337	3.7337	1.591375	5.876125	8.5695	0.1167	0.8134	0.295521838	4.029271838	3.2982	0.1875	1.656	0.419	0.186	1	0	1	0	1
115	17578437	HCC	Prediction	0017578437-HCC	-0.06891	226.12	213.319	0.6813	-8.3899	-3.8543	3.8543	1.5865	6.1221	9.0712	0.1102	0.8188	0.277469602	4.131769602	3.157	0.182	1.697	0.44	0.092	3	1	1	0	1
116	17578448	HCC	Training	0017578448-HCC	-0.37406	214.63	211.303	0.6782	-8.4523	-3.8871	3.8871	1.604425	6.169675	9.1306	0.1095	0.8274	0.28193194	4.16898194	3.1616	0.1847	1.57	0.437	0.088	1	1	1	0	1
117	17593269	HCC	Training	0017593269-HCC	-0.37406	219.56	211.3029	0.6265	-7.7732	-3.5734	3.5734	1.473425	5.673275	8.3997	0.1191	0.7601	0.258459377	3.831809377	3.5618	0.1853	1.831	0.437	0.189	2	1	1	0	1
118	17702577	HCC	Prediction	0017702577-HCC	1.51426	226.7	235.2853	0.4806	-6.8191	-3.1693	3.1693	1.344325	4.994175	7.2996	0.137	0.688	0.247573148	3.416823148	4.4185	0.185	1.849	0.428	0.168	0	0	1	1	1
119	17788113	HCC	Training	0017788113-HCC	-0.65317	205.72	222.243	0.4025	-7.6929	-3.6452	3.6452	1.62135	5.66905	8.0954	0.1235	0.8207	0.324724637	3.969924637	3.6423	0.1882	1.875	0.433	0.101	0	0	1	0	1
120	17804352	HCC	Training	0017804352-HCC	-1.53712	264.53	290.3212	0.0931	-7.6219	-3.7644	3.7644	1.83565	5.69315	7.715	0.1296	0.9184	0.436760975	4.201160975	3.7083	0.1985	2.052	0.43	0.285	0	0	1	0	0.5
121	17959114	HCC	Prediction	0017959114-HCC	0.60408	261.48	281.306	0.207	-7.4732	-3.6331	3.6331	1.71305	5.55315	7.6802	0.1302	0.8593	0.382091652	4.015191652	3.8566	0.186	2.461	0.425	0.339	0	0	1	1	1
122	17959125	CCC	Prediction	0017959125-CCC	-0.33961	270.77	297.373	0.2021	-7.2665	-3.5322	3.5322	1.66505	5.39935	7.4686	0.1339	0.8352	0.371206317	3.903406317	3.8896	0.2043	2.266	0.417	0.454	0	0	1	1	1
123	17959330	HCC	Training	0017959330-HCC	-0.01624	240.49	269.726	-0.1367	-8.0302	-4.0835	4.0835	2.110075	6.056825	7.8934	0.1267	1.0562	0.564061127	4.647511127	3.2594	0.19	2.256	0.42	0.332	1	0	1	0	1
124	18188175	HCC	Prediction	0018188175-HCC	0.37159	227.88	235.281	0.539	-7.9602	-3.7106	3.7106	1.5858	5.8354	8.4992	0.1177	0.81	0.295882158	4.006482158	3.3139	0.1883	1.9	0.429	0.124	1	0	1	0	1
125	18493215	HCC	Training	0018493215-HCC	0.35877	231.36	251.28	0.4812	-7.8566	-3.6877	3.6877	1.60325	5.77215	8.3379	0.1199	0.8155	0.308284027	3.995984027	3.3563	0.1906	1.409	0.423	0.135	1	0	1	0	1
126	18659455	HCC	Training	0018659455-HCC	0.57246	253.39	250.34	0.552	-7.084	-3.266	3.266	1.357	5.175	7.6361	0.131	0.6984	0.241153614	3.507153614	4.4932	0.1917	1.656	0.431	0.169	1	0	1	1	1
127	19396066	HHC	Training	0019396066-HHC	-1.46093	407.75	507.4065	-0.1206	-7.6288	-3.8747	3.8747	1.99765	5.75175	7.5083	0.1332	0.9998	0.53149963	4.40619963	3.0826	0.1832	2.153	0.45	0.965	0	1	1	1	1
128	20977508	HCC	Prediction	0020977508-HCC	0.05324	334.66	350.4313	-0.496	-7.76	-4.128	4.128	2.312	5.944	7.264	0.1377	1.1729	0.735867841	4.863867841	4.0632	0.1831	1.393	0.429	0.514	0	1	1	1	1
129	21709444	CCC	Training	0021709444-CCC	1.22626	233.76	269.388	0.326	-7.4031	-3.5385	3.5385	1.606275	5.470825	7.729	0.1294	0.81	0.333818863	3.872368863	3.836	0.1888	1.403	0.411	0.143	0	0	1	0	1
130	22212937	CCC	Training	0022212937-CCC	0.30629	250.35	283.414	0.2675	-7.375	-3.5538	3.5538	1.643125	5.464375	7.6424	0.1308	0.8263	0.353269188	3.907019188	3.8213	0.1892	1.409	0.413	0.126	0	0	1	0	1
131	22259309	HCC	Training	0022259309-HCC	1.04387	210.14	221.2585	0.499	-7.0166	-3.2588	3.2588	1.3799	5.1377	7.5156	0.1331	0.7065	0.25335622	3.51215622	4.2624	0.1871	1.875	0.427	0.071	0	0	1	0	1
132	22781244	HCC	Training	0022781244-HCC	0.97727	214.53	237.253	0.6722	-7.3276	-3.3277	3.3277	1.32775	5.32765	7.9998	0.125	0.6921	0.220370517	3.548070517	4.2053	0.186	1.576	0.422	0.063	0	0	1	1	1
133	22791204	HCC	Training	0022791204-HCC	1.42097	214.29	237.253	0.6881	-7.2578	-3.2848	3.2848	1.298375	5.271325	7.9459	0.1259	0.679	0.212156916	3.497006916	4.2676	0.1856	1.481	0.419	0.099	0	0	1	1	1
134	22916014	HCC	Prediction	0022916014-HCC	0.44592	231.71	251.28	0.4461	-7.8839	-3.7189	3.7189	1.6364	5.8014	8.3299	0.12	0.8302	0.321465181	4.040365181	3.3499	0.1883	1.409	0.426	0.115	0	0	1	0	1
135	23103982	CCC	Training	0023103982-CCC	0.3771	228.63	238.289	0.526	-7.0503	-3.2621	3.2621	1.368075	5.156225	7.5764	0.132	0.7023	0.247037367	3.509187367	4.3097	0.1879	1.612	0.422	0.12	0	0	1	0	1
136	23504076	HCC	Training	0023504076-HCC	0.56081	209.38	218.255	0.5268	-7.1842	-3.3287	3.3287	1.40095	5.25645	7.711	0.1297	0.7185	0.254527416	3.583227416	4.2625	0.1883	1.875	0.43	0.151	0	0	1	1	0.5
137	24279912	HHC	Training	0024279912-HHC	1.07079	280.68	321.3311	-1.4094	-7.2573	-4.3334	4.3334	2.871375	5.795325	5.8479	0.171	1.6055	1.409872671	5.743222671	3.9032	0.1819	1.599	0.422	0.504	0	1	1	1	1
138	24380856	HCC	Training	0024380856-HCC	0.62201	231.71	251.28	0.4461	-7.8839	-3.7189	3.7189	1.6364	5.8014	8.3299	0.12	0.8302	0.321465181	4.040365181	3.3499	0.1883	1.409	0.426	0.115	0	0	1	0	1
139	24380867	HCC	Training	0024380867-HCC	-0.07696	231.71	251.28	0.5118	-7.8921	-3.6902	3.6902	1.589175	5.791125	8.4039	0.119	0.8102	0.300512522	3.990662522	3.3496	0.1912	1.409	0.426	0.134	0	0	1	0	1
140	28559004	HCC	Prediction	0028559004-HCC	-0.88027	298.43	329.3581	-0.1486	-7.7277	-3.9382	3.9382	2.043375	5.832925	7.5791	0.1319	1.0232	0.550907283	4.489057283	3.5867	0.1988	2.473	0.429	0.371	0	0	1	0	0.5
141	29973135	HCC	Training	0029973135-HCC	0.05175	209.27	225.3105	0.3968	-7.5725	-3.5879	3.5879	1.595525	5.580175	7.9693	0.1255	0.8077	0.319438348	3.907288348	4.057	0.1885	1.888	0.424	0.076	0	0	1	0	1
142	30087479	HCC	Prediction	0030087479-HCC	-0.88758	207.7	207.271	0.522	-7.8929	-3.6854	3.6854	1.581725	5.789175	8.415	0.1188	0.807	0.297312383	3.982762383	3.4984	0.1873	1.754	0.434	0.113	0	0	1	0	1
143	30562346	HHC	Prediction	0030562346-HHC	-0.64926	522.11	560.64	-1.8313	-6.947	-4.3891	4.3891	3.110225	5.668075	5.1157	0.1955	1.8829	1.890943478	6.280093478	3.8815	0.1837	1.125	0.431	1.125	2	1	1	1	1
144	31430156	HCC	Training	0031430156-HCC	-0.9123	261.12	313.2868	-0.6079	-7.5451	-4.0765	4.0765	2.3422	5.8108	6.9372	0.1442	1.1977	0.790794678	4.867294678	3.5986	0.1981	1.226	0.416	0.449	0	0	1	1	0
145	31431397	HCC	Training	0031431397-HCC	-0.38344	256.19	295.2967	-0.5371	-7.4704	-4.0037	4.0037	2.270425	5.737075	6.9333	0.1442	1.156	0.743488625	4.747238625	3.6886	0.1976	1.203	0.423	0.391	0	0	1	1	0
146	34264249	HCC	Training	0034264249-HCC	-0.64331	276.88	277.362	0.1535	-7.7744	-3.8104	3.8104	1.828475	5.792425	7.928	0.1261	0.9157	0.421715817	4.232165817	3.5008	0.1883	2.366	0.432	0.229	1	0	1	0	1
147	40373317	HCC	Training	0040373317-HCC	0.7374	231.33	251.28	0.6368	-7.2274	-3.2953	3.2953	1.32925	5.26135	7.8641	0.1272	0.6904	0.224677089	3.519977089	4.2715	0.187	1.608	0.425	0.091	0	0	1	1	1
148	40374149	CCC	Training	0040374149-CCC	-0.10669	267.26	293.3171	0.3233	-7.2381	-3.4574	3.4574	1.56705	5.34775	7.5614	0.1323	0.7904	0.324760719	3.782160719	4.1533	0.2045	1.754	0.419	0.248	0	0	1	1	1
149	50539703	HCC	Training	0050539703-HCC	0.48914	361.51	385.525	0.0736	-7.0161	-3.4713	3.4713	1.698825	5.243675	7.0897	0.141	0.8498	0.407070311	3.878320311	4.0199	0.1906	0.834	0.423	0.574	1	0	1	1	1
150	50539736	HCC	Training	0050539736-HCC	1.163	308.86	363.863	-0.1354	-7.1678	-3.6516	3.6516	1.8935	5.4097	7.0324	0.1422	0.948	0.509831956	4.161431956	3.9314	0.1912	0.622	0.41	0.473	1	0	1	1	0.5
151	50539747	HCC	Training	0050539747-HCC	1.21305	313.21	408.314	-0.1754	-7.1296	-3.6525	3.6525	1.91395	5.39105	6.9542	0.1438	0.9592	0.526761468	4.179261468	3.9309	0.1912	0.622	0.409	0.51	1	0	1	1	0.5
152	51487695	HCC	Training	0051487695-HCC	0.86545	222.67	259.6876	0.8506	-7.9592	-3.5543	3.5543	1.35185	5.75675	8.8098	0.1135	0.717	0.207439263	3.761739263	3.4256	0.1889	1.9	0.415	0.193	0	0	1	1	1
153	53380226	HCC	Training	0053380226-HCC	0.20648	216.82	241.3095	0.2145	-7.6835	-3.7345	3.7345	1.76	5.709	7.898	0.1266	0.8829	0.392200557	4.126700557	3.9051	0.1852	1.875	0.42	0.174	0	0	1	0	1
154	53380237	HCC	Prediction	0053380237-HCC	-0.2937	222.57	257.309	0.2207	-7.8825	-3.8309	3.8309	1.8051	5.8567	8.1033	0.1234	0.9056	0.402111019	4.233011019	3.4344	0.1937	1.849	0.417	0.138	0	0	1	0	0.5
155	54915627	HCC	Training	0054915627-HCC	-1.107	139.34	155.152	0.8136	-7.6477	-3.417	3.417	1.301725	5.532375	8.4612	0.1182	0.69	0.200263314	3.617313314	4.1733	0.1919	2.02	0.429	0.112	0	0	0	0	0
156	54965218	HCC	Training	0054965218-HCC	-0.95642	234.09	265.3355	0.2277	-7.3207	-3.5465	3.5465	1.6594	5.4336	7.5484	0.1325	0.8331	0.364793646	3.911293646	4.0786	0.1968	1.719	0.423	0.419	0	0	1	0	0.5
157	55268752	HHC	Training	0055268752-HHC	-1.37224	334.95	424.3884	-1.0532	-7.7851	-4.4191	4.4191	2.736175	6.102125	6.732	0.1485	1.4505	1.11211599	5.53126599	3.7448	0.1865	1.435	0.416	0.933	0	1	1	1	0.5
158	60634631	HHC	Training	0060634631-HHC	-0.36047	187.27	213.663	0.4991	-8.3575	-3.9292	3.9292	1.71505	6.14335	8.8566	0.1129	0.8716	0.332113509	4.261313509	3.0282	0.1865	1.965	0.424	0.17	0	1	1	0	1
159	61005127	HHC	Training	0061005127-HHC	-0.32668	190.05	193.2445	0.6199	-8.346	-3.863	3.863	1.621575	6.104525	8.9658	0.1115	0.8322	0.293278475	4.156328475	3.1654	0.1904	1.59	0.436	0.04	1	0	1	0	1
160	62046371	HCC	Training	0062046371-HCC	-0.90248	184.85	234.081	0.3242	-8.2392	-3.9575	3.9575	1.81665	6.09835	8.5635	0.1168	0.9145	0.385386321	4.342886321	2.9131	0.1833	1.876	0.398	0.195	0	1	1	0	0.5
161	63917486	HHC	Training	0063917486-HHC	-1.01864	293.49	287.397	0.7012	-8.0342	-3.6665	3.6665	1.48265	5.85035	8.7354	0.1145	0.7695	0.251648582	3.918148582	3.2263	0.184	2.758	0.437	0.228	0	1	1	1	1
162	63956901	HCC	Training	0063956901-HCC	0.01622	188.97	197.232	0.6715	-7.6089	-3.4687	3.4687	1.3986	5.5388	8.2804	0.1208	0.7265	0.236230371	3.704930371	4.1758	0.1929	2.148	0.431	0.143	0	0	1	0	1
163	63956912	HCC	Training	0063956912-HCC	-0.97577	156.15	169.179	0.7815	-7.627	-3.4228	3.4228	1.320625	5.524875	8.4085	0.1189	0.6966	0.207415162	3.630165162	4.1826	0.192	2.223	0.432	0.155	0	0	1	0	1
164	64059149	HCC	Training	0064059149-HCC	0.45296	242.82	246.3082	0.3723	-6.6571	-3.1424	3.1424	1.38505	4.89975	7.0294	0.1423	0.7024	0.272905725	3.415305725	4.6412	0.1849	1.928	0.434	0.255	0	0	1	1	1
165	64748158	HCC	Training	0064748158-HCC	0.78063	228.82	292.6679	-0.3013	-7.8164	-4.0588	4.0588	2.180075	5.937625	7.5151	0.1331	1.0961	0.632423654	4.691273654	3.4655	0.1891	1.78	0.405	0.386	0	0	1	1	1
166	64748216	HCC	Training	0064748216-HCC	-0.4352	251.29	286.35	0.2606	-7.7277	-3.7336	3.7336	1.736475	5.730625	7.9883	0.1252	0.8725	0.377470228	4.111020228	3.4924	0.1886	1.78	0.42	0.287	0	0	1	1	1
167	71119103	HCC	Training	0071119103-HCC	-0.19426	256.29	351.64	-0.1462	-7.5007	-3.8234	3.8234	1.984825	5.662075	7.3545	0.136	0.9939	0.535662558	4.359112558	3.7382	0.1976	1.761	0.378	0.67	0	0	1	0	0
168	72490018	HCC	Training	0072490018-HCC	-1.74625	280.76	301.34	0.2207	-7.1985	-3.4889	3.4889	1.6341	5.3437	7.4192	0.1348	0.8204	0.359915194	3.848815194	3.9196	0.1817	1.936	0.427	0.367	0	1	1	0	0.5
169	82163551	HCC	Training	0082163551-HCC	-0.75067	381.36	443.8848	-0.4223	-7.4604	-3.9413	3.9413	2.181825	5.700875	7.038	0.1421	1.1036	0.67637009	4.61772009	3.5127	0.183	1.589	0.412	0.735	0	1	1	1	0.5
170	89427190	HCC	Training	0089427190-HCC	0.52132	240.97	342.103	-0.3962	-8.122	-4.2591	4.2591	2.32765	6.19055	7.7259	0.1294	1.174	0.701280712	4.960380712	3.0554	0.1915	1.688	0.383	0.448	0	0	1	1	0.5
171	99376224	HHC	Training	0099376224-HHC	-1.30242	288.68	360.3414	-0.598	-7.6347	-4.1164	4.1164	2.357175	5.875525	7.0367	0.1421	1.204	0.789613595	4.905963595	3.6388	0.1868	2.074	0.415	0.554	1	1	1	1	1
172	100789693	HCC	Training	0100789693-HCC	0.67309	207.73	207.271	0.7961	-7.8453	-3.5246	3.5246	1.36425	5.68495	8.6414	0.1157	0.7188	0.215379228	3.739979228	3.5256	0.1876	1.805	0.434	0.17	1	0	1	0	1
173	104485010	HCC	Training	0104485010-HCC	-0.43936	376.34	374.5216	0.4427	-6.7131	-3.1352	3.1352	1.34625	4.92415	7.1558	0.1397	0.6868	0.253275533	3.388475533	4.4728	0.1949	1.335	0.437	0.418	0	0	1	1	1
174	154619519	HCC	Training	0154619519-HCC	0.93907	490.64	486.6964	0.5406	-6.0977	-2.7785	2.7785	1.118975	4.438125	6.6383	0.1506	0.5815	0.188618329	2.967168329	4.7229	0.1852	0.583	0.434	0.67	0	0	1	1	1
175	154619564	HCC	Training	0154619564-HCC	1.29975	457.46	458.6428	0.532	-6.1269	-2.7975	2.7975	1.132725	4.462175	6.6589	0.1502	0.5876	0.192684366	2.990134366	4.7269	0.185	0.522	0.434	0.546	0	0	1	1	1
176	154619644	HCC	Training	0154619644-HCC	1.0852	491.07	486.6964	1.0025	-6.0846	-2.5411	2.5411	0.769275	4.312825	7.0872	0.1411	0.4555	0.083501577	2.624551577	4.7387	0.1852	0.504	0.434	0.58	0	0	1	1	1
177	154619666	HCC	Training	0154619666-HCC	1.29985	466.61	474.7098	0.4637	-6.0968	-2.8166	2.8166	1.176425	4.456675	6.5605	0.1524	0.6046	0.210955839	3.027505839	4.6803	0.1852	0.522	0.432	0.563	0	0	1	1	1
178	154619917	HCC	Training	0154619917-HCC	1.5008	498.88	484.7242	0.3835	-6.0479	-2.8322	2.8322	1.22435	4.44005	6.4314	0.1555	0.6236	0.233080344	3.065280344	4.6969	0.185	0.504	0.437	0.569	0	0	1	1	1
