# Supplementary material for: QSTR Modeling to Find Relevant DFT Descriptors Related to the Toxicity of Carbamates
Source: Molecules. 2022 Aug 28;27(17):5530. doi: 10.3390/molecules27175530 (PMC9457808; doi:10.3390/molecules27175530)
Supplement: Supplementary file 1 [file molecules-27-05530-s001.zip › Model.R]

#linear regression model

setwd("C:/Users/mirai/Dropbox/Investigacion/UniversidadHidalgo/colaboracion2/Articulo/version1/Molecules_2022_Files-20220804T072533Z-001/Molecules_2022_Files/correciones")
data <- read.csv("Model-Data.csv", header = TRUE)


colnames(data)
data[,6:16]


################################################################
model <-lm(Log.1.C.~., data[,6:16]) #saturated model
summary(model)
plot(model)


###############################
#install.packages("caret")
library(caret)

set.seed(1234) 

#specify the cross-validation method
ctrl <- trainControl(method = "cv", number = 5)

#fit a regression model and use k-fold CV to evaluate performance
model <- train(Log.1.C.~., data = data[,6:16], method = "lm", trControl = ctrl)

model$control$index$Fold1
model$control$index$Fold2
model$control$index$Fold3
model$control$index$Fold4
model$control$index$Fold5

model$control$indexOut$Resample1
model$control$indexOut$Resample2
model$control$indexOut$Resample3
model$control$indexOut$Resample4
model$control$indexOut$Resample5

model$resample

model$results$Rsquared
sd(model_caret$resample$Rsquared)

#view summary of k-fold CV               
print(model)
summary(model)

model$finalModel


#install.packages("DAAG")
library(DAAG)

cv.lm(data= data[,6:16],  form.lm = formula(Log.1.C.~.), m = 5, seed = 1234)

CVlm(data=data[,6:16], form.lm=formula(Log.1.C.~.),
     plotit="Observed")
CVlm(data=data[,6:16], form.lm=formula(Log.1.C.~.),
     plotit= c("Observed","Residual"))
out <- CVlm(data=data[,6:16], form.lm=formula(Log.1.C.~.),
            plotit="Observed")
