# Supplementary material for: QSTR Modeling to Find Relevant DFT Descriptors Related to the Toxicity of Carbamates
Source: Molecules. 2022 Aug 28;27(17):5530. doi: 10.3390/molecules27175530 (PMC9457808; doi:10.3390/molecules27175530)
Supplement: Supplementary file 1 [file molecules-27-05530-s001.zip › xgboost_svr.py]

# -*- coding: utf-8 -*-
"""XGBoost SVR.ipynb

Automatically generated by Colaboratory.

Original file is located at
    https://colab.research.google.com/drive/1P0NFzCkobTu_0NUU8voUSlczHGns6eaG
"""

import pandas as pd
import xgboost as xgb
from sklearn.model_selection import train_test_split
from sklearn.metrics import mean_squared_error
import numpy as np

#LOAD DATA
data = pd.read_csv("Model-DataRename.csv")
dataset = pd.DataFrame(data.iloc[0:178,5:15])

X, y = dataset.iloc[:, :-1], dataset.iloc[:, 0]

###################### XGBOOST ###############################33
train_X, test_X, train_y, test_y = train_test_split(X, y, 
                      test_size = 0.3, random_state = 123) 
  
xgb_r = xgb.XGBRegressor(objective ='reg:linear', 
                  n_estimators = 10, seed = 123) 
  
xgb_r.fit(train_X, train_y) 
  
pred = xgb_r.predict(test_X) 
  
rmse = np.sqrt(mean_squared_error(test_y, pred)) 
print("score: ", xgb_r.score(test_X,test_y) )

print("RMSE for XGBoost: % f" %(rmse))

#################### SUPPORT VECTOR REGRESSION ######################################3

from sklearn.svm import SVR
svr_linear = SVR(kernel='linear',gamma='scale', C=5.0, epsilon=0.5)

svr_linear.fit(train_X, train_y)

from sklearn.metrics import mean_squared_error

print("score : % f" %(svr_linear.score(test_X,test_y))) 

print("RMSE for linear SVR:",np.sqrt(mean_squared_error(test_y,svr_linear.predict(test_X))))

#Cross-validation
from sklearn.model_selection import cross_val_score, KFold

scores = cross_val_score(xgb_r, train_X, train_y,cv=8)
print("Mean cross-validation score: %.2f" % scores.mean())

kfold = KFold(n_splits=10, shuffle=True)
kf_cv_scores = cross_val_score(xgb_r, train_X, train_y, cv=kfold )
print("K-fold CV average score: %.2f" % kf_cv_scores.mean())

scores = cross_val_score(svr_linear, train_X, train_y,cv=8)
print("Mean cross-validation score: %.2f" % scores.mean())

kfold = KFold(n_splits=10, shuffle=True)
kf_cv_scores = cross_val_score(svr_linear, train_X, train_y, cv=kfold )
print("K-fold CV average score: %.2f" % kf_cv_scores.mean())
